# Supplementary material for: Quantitative proteomics analysis of Angiostrongylus vasorum-induced alterations in dog serum sheds light on the pathogenesis of canine angiostrongylosis
Source: Sci Rep. 2021 Jan 11;11:283. doi: 10.1038/s41598-020-79459-9 (PMC7801463; doi:10.1038/s41598-020-79459-9)
Supplement: Supplementary file 2 — Supplementary Information 2. [file 41598_2020_79459_MOESM2_ESM.xlsx]

## Sheet: significantly altered proteins
Table S1. Altered protein expression levels over the course of the infection.
Significant protein counts (adj. p-value < 0.05) resulting from each time-point pairwise comparison
	d34/d-7	d75/d-7	d104/d-7	d230/d-7	d75/d34	d104/d34	d230/d34	d104/d75	d230/d75	d230/d104
Upregulated (log2FC ≥ 1)	6	34	4	24	11	1	9	0	0	0
Downregulated (log2FC ≤ -1)	8	15	6	16	0	0	4	0	1	0
Detailed list: significant proteins resulting from each time-point pairwise comparison. Each protein passed the cutoff (adjusted p-value < 0.05)
Protein	Label	log2FC	SE	Tvalue	DF	pvalue	adj.pvalue		Protein name		Contributing peptides
P17129	34_-7	1.90718	0.171008	11.1526	16	5.89944e-09	1.20545e-06		Pulmonary surfactant-associated protein B		_ADDLC[+57]QEC[+57]QDIVR__2,_ALGHC[+57]LQEVWGNAR__2,_ALGHC[+57]LQEVWGNAR__3,_C[+57]EQFVEQHM[+16]PR__2,_C[+57]EQFVEQHM[+16]PR__3,_C[+57]SHEDSAGPALASLPSEWSPQESK__3,_DAHTTC[+57]QALGAC[+57]R__3,_EAIFQDM[+16]VR__2,_FLEHEC[+57]DVLPLK__2,_FLEHEC[+57]DVLPLK__3,_GPAFWC[+57]QSLEQALQC[+57]R__2,_GPAFWC[+57]QSLEQALQC[+57]R__3,_HLGLC[+57]KPGLPEPEQESELSDPLLDK__3,_HLGLC[+57]KPGLPEPEQESELSDPLLDK__4,_IQAM[+16]IPK_…
F6Y6T8	34_-7	1.30722	0.221645	5.89782	16	2.24835e-05	0.0017228		Polymeric immunoglobulin receptor		_EDAGNYLC[+57]GAHSDGEPQK__3,_EDEGWYWC[+57]GVK__2,_GC[+57]VTVIDSTGEVNSDYGGR__2,_GSPIQAWQLFVNEETVIPPSPSVVK__3,_GSQDVSQVNAAPGEEAVESNVR__3,_GVVGGSVAVFC[+57]PYKPK__2,_GVVGGSVAVFC[+57]PYKPK__3,_KEDAGNYLC[+57]GAHSDGEPQK__3,_KEDAGNYLC[+57]GAHSDGEPQK__4,_LQVVEGEPSLK__2,_MSNEEAC[+57]DVVINTLGK__2,_QVQLSDAGR__2,_SNVDLQVLKPEPNLLYGDLR__3,_WEDTQNGLC[+57]R__2,_YVC[+57]QIGEDTIGEK__2
A0A158PB66	34_-7	1.19221	0.235992	5.05189	16	0.000117883	0.00602183		MFS domain-containing protein		_IIVPLNDR__2
J9JHH5	34_-7	1.09461	0.196722	5.56423	16	4.27454e-05	0.00262029		Joining chain of multimeric IgA and IgM		_ENISDPTSPVR__2,_FVYHLSDLC[+57]K__2,_FVYHLSDLC[+57]K__3,_IIPSPDDPNEDIVER__2,_IIVPLNNR__2,_M[+16]VETALTPDSC[+57]YPD__2,_MVETALTPDSC[+57]YPD__2,_VPIM[+16]YGGQTK__2,_VPIMYGGQTK__2
F1PG16	34_-7	1.01136	0.177664	5.69256	16	3.33269e-05	0.00226993		CD5 molecule like		_ALSGTLFGPPTQQQQK__2,_ALSGTLFGPPTQQQQK__3,_ATQGQGPIWPR__2,_C[+57]HGM[+16]EENLSQC[+57]EEEDAFDC[+57]THDEDAGVVC[+57]GFPENVR__4,_C[+57]HGMEENLSQC[+57]EEEDAFDC[+57]THDEDAGVVC[+57]GFPENVR__4,_DVAVVC[+57]R__2,_EISLQDC[+57]PSEVWEK__2,_ELDC[+57]GVAK__2,_FWGHHNC[+57]K__2,_GEWGTVC[+57]DDDWGEM[+16]ADQVVC[+57]R__3,_GEWGTVC[+57]DDDWGEMADQVVC[+57]R__3,_GSWNFAAAK__2,_HTEDVAVVC[+57]AEQ__2,_IFIQQVK__2,_IWLDDVAC[+5…
J9NVC6	34_-7	1.00724	0.146608	6.8703	16	3.7652e-06	0.000384678		Immunoglobulin heavy constant mu		_DAFSGNGQR__2,_DEDTAVYYC[+57]AR__2,_DFLPGSITFSWK__2,_DGKQIESGFNTGK__2,_DVNKHM[+16]PSVYVLPPSR__3,_DVNKHM[+16]PSVYVLPPSR__4,_DVNKHMPSVYVLPPSR__3,_EHGPVTYSILSM[+16]LTITESAWLSQSVFTC[+57]HVEHNGIIFQK__5,_EHGPVTYSILSMLTITESAWLSQSVFTC[+57]HVEHNGIIFQK__5,_ESASLTC[+57]LVK__2,_ESASLTC[+57]LVKGFSPPDVFVQWLQK__3,_GFSPPDVFVQWLQK__2,_GFSPPDVFVQWLQK__3,_HM[+16]PSVYVLPPSR__2,_HM[+16]PSVYVLPPSR__3,_HMPSVYVLPPSR__2,…
L7N0I0	34_-7	0.850416	0.183475	4.63505	16	0.000275191	0.0120494		Ig-like domain-containing protein		_GLQWVAR__2,_ISSDGSSTYYADAVK__2,_ISSDGSSTYYADAVK__3
F1PFS7	34_-7	0.654284	0.175346	3.73139	16	0.00181781	0.0484485		Coagulation factor VIII		_AWAYFSDVDLEKDVHSGLIGPLLIC[+57]R__4,_DFQITASGQYGQWAPK__2,_DLASGLIGPLLIC[+57]YK__2,_DMPILPGEIFK__2,_DTLPGLVMAQDQK__2,_DVHSGLIGPLLIC[+57]R__3,_EDPTLKENFR__3,_EWLQVDFR__2,_FHAINGYVK__2,_GELNEHLGLLGPYIR__2,_GELNEHLGLLGPYIR__3,_HNIFNPPIIAQYIR__3,_NALEPPLVAR__2,_NQASRPYSFYSSLISYDEDEGQGAEPR__3,_SWYFTENLER__2,_VDLLAPMIIHGIMTQGAR__3,_VDSC[+57]PEEPQLR__2,_VQHHMAPTKDEFDC[+57]K__4,_VVFQEFTDGSFTQPLYR__2,_WTVT…
J9NWX7	34_-7	0.591945	0.152857	3.87254	16	0.00134965	0.0435438		Immunoglobulin heavy constant mu		_AEDTAM[+16]YYC[+57]AK__2,_AEDTAMYYC[+57]AK__2,_LSC[+57]VASGFTFSSYSMSWVR__2,_NTVYLQM[+16]NSLR__2,_NTVYLQMNSLR__2
F6V9M3	34_-7	0.481029	0.11024	4.36349	16	0.000482486	0.0184852		Tetratricopeptide repeat domain 38		_ASGTMLDVVDSC[+57]SMLYR__2,_DVGLPLC[+57]QALVEAEK__2,_IYPFWTPSIPLSSYVK__2,_LHVSAVETFAK__3,_VVELLLPIR__2
F1PSS2	34_-7	-0.516485	0.135636	-3.80787	16	0.00154683	0.0451526		Thrombospondin 4		_AFSGSSQSPDSIELR__2,_AVAEPGIQLK__2,_C[+57]EAC[+57]PVGFTGPVVQGIGISFAK__3,_C[+57]GPC[+57]KPGYTGDQTR__3,_C[+57]VNLAPGFR__2,_DGVGDIC[+57]ETDFDQDQVIDR__3,_DTDGDGKGDAC[+57]DDDMDGDGIK__3,_DVDIDSYPDEELPC[+57]SAR__2,_IDVC[+57]PENAEVTLTDFR__2,_LVPNPAQEDSNR__2,_NILDNC[+57]PR__2,_NILNNDQKDTDGDGKGDAC[+57]DDDM[+16]DGDGIK__4,_NILNNDQKDTDGDGKGDAC[+57]DDDMDGDGIK__3,_NILNNDQKDTDGDGKGDAC[+57]DDDMDGDGIK__4,_NPELNPC[…
F1Q421	34_-7	-0.531405	0.0973368	-5.45945	16	5.24607e-05	0.00292349		Plasminogen		_ATTVM[+16]GIPC[+57]QEWAAQEPHR__2,_ATTVM[+16]GIPC[+57]QEWAAQEPHR__3,_ATTVMGIPC[+57]QEWAAQEPHR__2,_ATTVMGIPC[+57]QEWAAQEPHR__3,_C[+57]EEETGFIC[+57]R__2,_C[+57]QSWSSM[+16]TPHR__2,_C[+57]QSWSSM[+16]TPHR__3,_C[+57]QSWSSMTPHR__2,_C[+57]QSWSSMTPHR__3,_C[+57]TTPPPPSGPTYQC[+57]LK__2,_C[+57]TTPPPPSGPTYQC[+57]LK__3,_DKYILQGVTSWGLGC[+57]ARPNKPGVYVR__4,_DVFLFEK__2,_EAQLPVIENK__2,_EQQC[+57]VIM[+16]PENSK__2,_E…
F1PDJ7	34_-7	-0.663907	0.145982	-4.54787	16	0.00032931	0.0134578		Alpha-2-glycoprotein 1, zinc-binding		_AREDIFMVTLK__3,_AYLEEEC[+57]PVM[+16]LQR__2,_C[+57]WVSGFYPQEIDLHWIQADDTQETK__3,_EGSHTFQGMFGC[+57]ELQNNK__3,_EIPAWVPQDPAALNTK__2,_HSSLSQPLTVLWDK__2,_HSSLSQPLTVLWDK__3,_NFIEFNK__2,_QEPPSVSITSHGTPEGIQTLK__3,_WEAEEVYVQR__2,_YPWSQM[+16]EGIEDWEK__2,_YPWSQMEGIEDWEK__2
J9P430	34_-7	-0.803517	0.192083	-4.18317	16	0.000702797	0.0239341		Uncharacterized protein		_AASSFFTASC[+57]VPC[+57]VDR__2,_AASSFFTASC[+57]VPC[+57]VDR__3,_ADLDQYELLC[+57]PDNK__2,_ADLDQYELLC[+57]PDNK__3,_ADLDQYELLC[+57]PDNKR__2,_ADLDQYELLC[+57]PDNKR__3,_AIWANEADAVTLDAGLVFEAGLNPYNLKPVVAEFYGK__4,_APEC[+57]FLAK__2,_C[+57]AC[+57]SNHEPYFGYSGAFK__2,_C[+57]AC[+57]SNHEPYFGYSGAFK__3,_C[+57]DEWSVNSEGK__2,_C[+57]DEWSVNSEGKIEC[+57]ESAESTEDC[+57]IAK__3,_C[+57]LM[+16]EDAGEVAFVK__2,_C[+57]LM[+16]EDAGEV…
E2RQP5;F1PD34	34_-7	-0.972865	0.255417	-3.80893	16	0.0015434	0.0451526		Secreted phosphoprotein 2		_DSGEDPATC[+57]DFQR__2,_GYYSPAAVC[+57]R__2,_NNYLLGLISEKPR__2,_NNYLLGLISEKPR__3,_RDSGEDPATC[+57]DFQR__3,_VNSQSLSPYLFR__2,_VVAEQVQDVWVR__2
E2R9D2	34_-7	-1.10256	0.221175	-4.98503	16	0.000134881	0.00636014		Uncharacterized protein		_C[+57]FEPQLLQFFHEK__3,_SC[+57]EQC[+57]QTLAVR__2,_WASEASYQEVPAEQALSWGLGNHAFC[+57]R__3
F1PQ85	34_-7	-1.41591	0.215629	-6.5664	16	6.49048e-06	0.00056838		Mannan binding lectin serine peptidase 1		_DTC[+57]LGDSGGAFVILDDLSQR__2,_LPVVPYAEC[+57]K__2,_NAEPGLFPWQALIVVEDTSR__3,_SQPTC[+57]LPVC[+57]GQPSR__2,_TLSDVLQYVK__2,_VPNDKWFGSGALLSESWILTAAHVLR__4,_WFGSGALLSESWILTAAHVLR__3,_WVAQGLVSWGGPEEC[+57]GSK__2
F6USM4	34_-7	-1.61288	0.099489	-16.2116	16	2.3707e-11	1.45324e-08		Mannan binding lectin serine peptidase 2		_AEAIFIHEGYTPDAGFDNDIALIK__3,_GSSALESFTAVC[+57]QR__2,_LASPGFPGAYANHQER__2,_LASPGFPGAYANHQER__3,_LGDFPWQVLLLGR__2,_LSSGTEVLATLC[+57]GQESTDTER__3,_QGYVLHR__2,_SPGSSLDVTFR__2,_SPPVC[+57]EPVC[+57]GVSTR__2,_TTAAGALLR__2,_VAVSC[+57]DPGYELLR__2,_VDFLTGPGVTTYGAGIR__2,_WALTAPPGYR__2
J9PAL7;L7N0N6	34_-7	-1.61485	0.376074	-4.29398	16	0.00055761	0.0201068		Alpha-amylase		_ALVFVDNHDNQR__2,_ALVFVDNHDNQR__3,_EVTINPDTTC[+57]GNDWVC[+57]EHR__3,_GFGGVQISPPNENVVINNPSRPWWER__3,_IAEYLNHLIDIGVAGFR__3,_LVGLLDLALEK__2,_LVGLLDLALEKDYVR__3,_TGSGDIENYNDPYQVR__2,_TSIVHLFEWR__3,_WFPGGSKPFIYQEVIDLGGEPIK__3,_YQPISYK__2
F1PZC6	34_-7	-1.69199	0.167032	-10.1297	16	2.29527e-08	2.81561e-06		Histidine rich glycoprotein		_ADLSYDIEVSDLESPK__2,_ADLSYDIEVSDLESPKDIAINC[+57]EVFNFAEHR__4,_DIAINC[+57]EVFNFAEHR__2,_DIAINC[+57]EVFNFAEHR__3,_DSSILFDFFEDTQPYR__2,_DSSILFDFFEDTQPYR__3,_ESDC[+57]SVLSR__2,_FFAYSLPK__2,_HHNAFGFC[+57]R__2,_HWNDC[+57]KPALSAR__3,_KHWNDC[+57]KPALSAR__3,_LSDIVIGQC[+57]K__2,_NDFSNISK__2,_QENGDFASFK__2,_TNYYVDFSVR__2,_YKQENGDFASFK__2,_YKQENGDFASFK__3
J9P7F7	34_-7	-1.69521	0.137982	-12.2858	16	1.46195e-09	4.48087e-07		Fibrinogen C-terminal domain-containing protein (Ficolin 1)		_AWAYFSDVDLEKDVHSGLIGPLLIC[+57]R__4,_DFQITASGQYGQWAPK__2,_DLASGLIGPLLIC[+57]YK__2,_DMPILPGEIFK__2,_DTLPGLVMAQDQK__2,_DVHSGLIGPLLIC[+57]R__3,_EDPTLKENFR__3,_EWLQVDFR__2,_FHAINGYVK__2,_GELNEHLGLLGPYIR__2,_GELNEHLGLLGPYIR__3,_HNIFNPPIIAQYIR__3,_NALEPPLVAR__2,_NQASRPYSFYSSLISYDEDEGQGAEPR__3,_SWYFTENLER__2,_VDLLAPMIIHGIMTQGAR__3,_VDSC[+57]PEEPQLR__2,_VQHHMAPTKDEFDC[+57]K__4,_VVFQEFTDGSFTQPLYR__2,_WTVT…
F1PQ99	34_-7	-1.80871	0.178562	-10.1293	16	2.29659e-08	2.81561e-06		Mannan binding lectin serine peptidase 1		_APEPINTESHSVQILFR__2,_APEPINTESHSVQILFR__3,_ATGNEC[+57]PDPELPVHGK__2,_ATGNEC[+57]PDPELPVHGK__3,_DAC[+57]AGDSGGPMVTLDR__2,_DNVEMDTFQIEC[+57]LK__2,_EGGKDAC[+57]AGDSGGPMVTLDR__3,_ETTDTEQTPGQEVVFSPGSFMSITFR__3,_FPETLM[+16]EIEIPIVDHHTC[+57]QEAYAPLR__4,_FPETLMEIEIPIVDHHTC[+57]QEAYAPLR__3,_FPETLMEIEIPIVDHHTC[+57]QEAYAPLR__4,_HGLITFSTR__2,_IADC[+57]GAPAELK__2,_IEPLQATYSFK__2,_LYFM[+16]HFNLESSYLC[+57]EYD…
F1PTC8;J9NU81	34_-7	-2.05147	0.540746	-3.79377	15	0.00176556	0.0484485		Cartilage acidic protein 1		_GVASEEMNSVLEIPYPR__2,_SSPYYALR__2,_TQFGAFAR__2
D3YJ60	75_-7	10.3681	0.996941	10.3999	15	2.97561e-08	3.04504e-06		Chitinase 3-like 1		_EEGILAYYEIC[+57]DFLR__2,_FPLTSAIK__2,_LLMGIPTFGR__2,_LTSQQVPYATK__2,_THGFDGLDLAWLHPER__4,_TLLSVGGWSFGSQR__2
E2R0C8	75_-7	9.65995	1.0468	9.22809	12	8.46997e-07	6.5007e-05		Pulmonary surfactant-associated protein B		_GVLAVTVGQVC[+57]HVVPLVVGGIC[+57]QC[+57]LAER__3,_GVLAVTVGQVC[+57]HVVPLVVGGIC[+57]QC[+57]LAER__4
J9NRT8;J9PA27	75_-7	8.10673	1.5839	5.1182	15	0.000126059	0.00336523		Saposin B-type domain-containing protein		_DIC[+57]VTFR__2,_HQVGVQGAGTLLHPGEK__3,_TC[+57]VGPSQIQEAIQK__2
F1PPY8	75_-7	5.90575	1.74467	3.38502	13	0.00488082	0.0378186		RNAse_Pc domain-containing protein		_C[+57]STEMPQINYRPNIC[+57]K__3,_GQNTFLQESFQNVVATC[+57]QQPNR__3
F1PP29	75_-7	5.52005	1.33652	4.13016	16	0.000785303	0.0109585		Uncharacterized protein		_APPDVYLFLPPEEEQGTK__2,_APPDVYLFLPPEEEQGTK__3,_APPDVYLFLPPEEEQGTKDR__3,_ATNIFPYTAPGTK__2,_EPVNPGPLNK__2,_ESKEPVNPGPLNK__2,_ESKEPVNPGPLNK__3,_GVSSYLSPPSPLDLYVHK__2,_GVSSYLSPPSPLDLYVHK__3,_NDSPIQTDQYTTTGPHK__2,_NDSPIQTDQYTTTGPHK__3,_RAPPDVYLFLPPEEEQGTK__3,_TFSAC[+57]ALNFIPPTVK__2,_TYTC[+57]QVTYQGFTFK__2,_TYTC[+57]QVTYQGFTFKDEAR__3,_VTHPHLPK__2
E2R0T6;H9GW49	75_-7	5.43525	0.957021	5.67934	16	3.41889e-05	0.00139946		Heat shock protein family A (Hsp70) member 8		_DAGTIAGLNVLR__2,_MVNHFIAEFK__3,_SINPDEAVAYGAAVQAAILSGDK__3,_STAGDTHLGGEDFDNR__3
F1PWW2	75_-7	4.64105	1.40513	3.30294	16	0.00449138	0.0354775		Napsin A aspartic peptidase		_AGPQGGGSAQAQFSGWRPS__2,_C[+57]HFFSLPC[+57]WFHHR__4,_FAIQYGTGR__2,_LDGILSEDK__2,_LDGILSEDKLTIGGVK__2,_LDGILSEDKLTIGGVK__3
P17129	75_-7	4.37031	0.171008	25.5562	16	2.13163e-14	1.30882e-11		Pulmonary surfactant-associated protein B		_ADDLC[+57]QEC[+57]QDIVR__2,_ALGHC[+57]LQEVWGNAR__2,_ALGHC[+57]LQEVWGNAR__3,_C[+57]EQFVEQHM[+16]PR__2,_C[+57]EQFVEQHM[+16]PR__3,_C[+57]SHEDSAGPALASLPSEWSPQESK__3,_DAHTTC[+57]QALGAC[+57]R__3,_EAIFQDM[+16]VR__2,_FLEHEC[+57]DVLPLK__2,_FLEHEC[+57]DVLPLK__3,_GPAFWC[+57]QSLEQALQC[+57]R__2,_GPAFWC[+57]QSLEQALQC[+57]R__3,_HLGLC[+57]KPGLPEPEQESELSDPLLDK__3,_HLGLC[+57]KPGLPEPEQESELSDPLLDK__4,_IQAM[+16]IPK_…
F1PJ62;F1PJ63	75_-7	4.02584	1.11454	3.61209	16	0.00233871	0.0217571		Bridging integrator 1		_HHYESLQTAK__3,_IAENNDLLWLDYHQK__2,_IAENNDLLWLDYHQK__3,_KLNEC[+57]LQEVYEPDWPGRDEANK__4,_LNQNLNDVLVSLEK__2,_LVDQALLTMDTYLGQFPDIK__3,_VGFYVNTFQSIAGLEENFHK__3
F1PRU3;J9P2K0	75_-7	3.40296	0.490834	6.93302	16	3.37028e-06	0.000206935		Fibulin 2		_AC[+57]IDVNEC[+57]WTSPGR__2,_C[+57]YQALTC[+57]EPGYALK__2,_NPLLC[+57]GR__2,_TTC[+57]HDFMEC[+57]QNSPAR__3
E2R7T5;J9P4L3	75_-7	2.87502	0.919835	3.12558	16	0.00652077	0.043519		Arachidonate 15-lipoxygenase		_ANVILC[+57]SQQYLAAPLVMLK__2,_C[+57]LPSIHPIFK__3,_DGLILNVVGATISDLPADER__2,_DGLILNVVGATISDLPADER__3,_DSLNLFTC[+57]WNDLDDFNR__2,_EITEVGLR__2,_FREELAVLEK__3,_GAQDQGFPNSLQSR__2,_GLADLAIK__2,_GQETEFKVDVEEHLGPLLFVK__4,_IDFEASLAK__2,_IFWC[+57]DQSK__2,_LFEADFVLLDGIK__2,_LKFPPGMEELQIQLEQELQGGR__3,_LLPMVIQLQLPR__2,_LWEILYR__2,_RIDFEASLAK__2,_RQPVMVALGQHQEEYFSGPGPK__3,_RQPVMVALGQHQEEYFSGPGPK__4,_SFC[+57]PPT…
E2R9T6	75_-7	2.32149	0.472404	4.9142	10	0.000610098	0.00960828		Interleukin enhancer binding factor 2		_ILPTLEAVAALGNK__2
E2RGG9	75_-7	2.03992	0.371315	5.49378	16	4.90482e-05	0.00188223		Tryptophanyl-tRNA synthetase		_ATVGEEYKADC[+57]PPARPAPENSR__4,_DIIAC[+57]GFDIK__2,_DLTLDQAYGYAVENAK__2,_DMNQILDAYENK__2,_GIFFSHR__2,_GIFGFTDSDSIGK__2,_GPSSEAMHVGHLIPFIFTK__3,_GPSSEAMHVGHLIPFIFTK__4,_ISFPAIQAAPSFSNSFPQIFR__3,_KPFYLYTGR__2,_M[+16]SASDPNSSIFLTDTAK__2,_MSASDPNSSIFLTDTAK__2,_TLIEVLQPLIAEHQAR__3,_WLQDVFNVPLVIQMTDDEK__3
F1P8Z5	75_-7	2.03097	0.57754	3.51659	16	0.00286149	0.0250993		Apolipoprotein B		_AASNFPM[+16]DFSDYPK__2,_ADLGFQSIAK__2,_AEIAASITAR__2,_AEPLALTFSHDYK__2,_AEPLALTFSHDYK__3,_ALQEATFQTPDFIVPLTDLK__3,_ALVEQGFTVPEIQTTFGTM[+16]PAFEVSLR__3,_ALYWVDDQVPDHVSK__2,_ALYWVDDQVPDHVSK__3,_ANPLLIDVVTYLVALTPEPSAER__3,_ANVATEISIER__2,_AQDLYQEM[+16]LLAHR__3,_ATGALYDYANK__2,_ATLELSPWK__2,_ATLYALSHVVNNYHK__2,_ATLYALSHVVNNYHK__3,_ATLYALSHVVNNYHK__4,_AYLHILGEELGFVR__2,_AYLHILGEELGFVR__3,_C[+57]DHFKP…
F1PQM1	75_-7	1.94976	0.59259	3.29023	13	0.00585678	0.0423067		Purine nucleoside phosphorylase		_LTEAQSFDYSEIPNFPR__2,_VNHEEVLEAGK__3
E2R3V1	75_-7	1.76247	0.325682	5.41162	16	5.76284e-05	0.0020814		Fc receptor like 4		_AELEIPAVGGSHM[+16]GR__2,_AELEIPAVGGSHM[+16]GR__3,_AELEIPAVGGSHMGR__2,_AELEIPAVGGSHMGR__3,_YYC[+57]TADNGHGLAR__2,_YYC[+57]TADNGHGLAR__3
J9NWK3;J9P1K9	75_-7	1.66045	0.281824	5.89179	16	2.27433e-05	0.000997456		Sushi, von Willebrand factor type A, EGF and pentraxin domain containing 1		_GAFQQAAQILR__2,_LSVQPAPAEDAAGR__2
P18649	75_-7	1.65359	0.43668	3.78674	16	0.00161735	0.017422		Apolipoprotein E		_DVQPEPELER__2,_DVQPEPELERELEPK__2,_DVQPEPELERELEPK__3
F1PJ74	75_-7	1.59644	0.506299	3.15315	16	0.00615433	0.0429404		Apolipoprotein E		_ADALGQQLR__2,_AELDEQLGPM[+16]TSETQAR__2,_AELDEQLGPM[+16]TSETQAR__3,_AELDEQLGPMTSETQAR__2,_AYKAELDEQLGPM[+16]TSETQAR__3,_AYKAELDEQLGPMTSETQAR__3,_DAEDLQR__2,_ERLWPLLEQAR__2,_ERLWPLLEQAR__3,_FWDYLR__2,_GELQAM[+16]LGQSSEELR__2,_GELQAM[+16]LGQSSEELR__3,_GELQAMLGQSSEELR__2,_GELQAMLGQSSEELR__3,_GHLEEM[+16]REQIQEVR__2,_GHLEEM[+16]REQIQEVR__3,_GHLEEM[+16]REQIQEVR__4,_GHLEEMREQIQEVR__3,_GQLEEM[+16]SSR__2…
E2RLF1	75_-7	1.53659	0.415085	3.70186	16	0.00193476	0.0201347		Prosaposin		_AQC[+57]DLLGPGIADM[+16]C[+57]K__2,_EVVDSYLPVILDM[+16]IK__2,_VVSENVIPALELVEPIKK__3
E2R8K8;J9P5S6	75_-7	1.53216	0.310183	4.93953	16	0.000147873	0.00378309		Uncharacterized protein		_AVVGDVM[+16]ELHC[+57]EAHR__3,_AVVGDVM[+16]ELHC[+57]EAHR__4,_AVVGDVMELHC[+57]EAHR__3,_AVVGDVMELHC[+57]EAHR__4,_C[+57]EGLVQVER__2,_EGHWGTVC[+57]DDGWDTK__3,_FYYDDVFLASR__2,_GDSGYYWC[+57]EVATASHSVSK__2,_GDSGYYWC[+57]EVATASHSVSK__3,_GSPPILYR__2,_IM[+16]TLTYYK__2,_LFLTAEHSGNYSC[+57]EADNGLGAQR__3,_SDTQLHYSFFR__2,_SDTQLHYSFFR__3,_SEAITLSVTEPPPK__2
J9P050	75_-7	1.42225	0.387758	3.66789	16	0.00207866	0.0206319		Ig-like domain-containing protein		_VTISC[+57]TGSSSNVGYGNYVGWYQQLPGTSPR__3
E2R8C5	75_-7	1.40023	0.35362	3.9597	16	0.00112332	0.0135983		Ig-like domain-containing protein		_LLIYYTNNRPSGIPAR__3
J9JHN3	75_-7	1.33615	0.369751	3.61365	16	0.00233102	0.0217571		Ig-like domain-containing protein		_LYLQMNSLR__2
E2RT65	75_-7	1.2576	0.385892	3.25893	16	0.0049275	0.0378186		Phosphoglycerate mutase		_ALPFWNEEIVPQIK__2,_HGESAWNLENR__3,_HYGGLTGLNK__2
F1PQL8	75_-7	1.23821	0.298585	4.14694	16	0.000758178	0.0108261		Uncharacterized protein		_[-89]MEEEIAALVIDNGSGM[+16]C[+57]K__2,_[-89]MEEEIAALVIDNGSGMC[+57]K__2
F1PEZ8	75_-7	1.23302	0.311166	3.96258	16	0.00111653	0.0135983		Ig-like domain-containing protein		_DGEDQTQDTEVVDTRPAGDGTFQK__3,_HPVSDHEVTLR__3,_VDLDTLR__2,_WAAVVVPSGQEQR__2
P05124	75_-7	1.20748	0.382552	3.15639	16	0.00611265	0.0429404		Creatine kinase B-type		_ELFDPIIEDR__2,_FC[+57]NGLTQIETLFK__2,_GTGGVDTAAVGGVFDVSNADR__2,_LGFSEVELVQMVVDGVK__2,_LGFSEVELVQMVVDGVK__3,_LLIEMEQR__2,_NYEFM[+16]WNPHLGYILTC[+57]PSNLGTGLR__3,_NYEFMWNPHLGYILTC[+57]PSNLGTGLR__3,_SM[+16]TEAEQQQLIDDHFLFDKPVSPLLLASGM[+16]AR__4,_SM[+16]TEAEQQQLIDDHFLFDKPVSPLLLASGMAR__4,_SMTEAEQQQLIDDHFLFDKPVSPLLLASGMAR__4,_TDLNPDNLQGGDDLDPNYVLSSR__3,_TFLVWINEEDHLR__3,_VLTPELYAELR__2
J9P3L5	75_-7	1.19633	0.287457	4.16177	16	0.000734988	0.0107448		Ig-like domain-containing protein		_LLVYSDGDRPSGVPDR__2,_LLVYSDGDRPSGVPDR__3
E2QWN7	75_-7	1.1666	0.172372	6.76795	16	4.51671e-06	0.000252114		Lymphocyte cytosolic protein 1		_AEC[+57]MLQQAER__2,_AYYHLLEQVAPK__3,_EGIC[+57]AIGGTSEQSSVGTQHSYSEEEK__3,_FSLVGIGGQDLNEGNR__2,_ISFDEFIK__2,_LSPEELLLR__2,_MINLSVPDTIDER__2,_NEALIALLR__2,_NWMNSLGVNPR__2,_TENLNDEEKLNNAK__3,_VNDDIIVNWVNETLK__2,_VNHLYSDLADALVIFQLYEK__3,_YTLNILEEIGGGQK__2
F1PSX2;H9GWR8;J9PAW5	75_-7	1.15544	0.356934	3.23712	16	0.00515895	0.0389577		Ig-like domain-containing protein		_ADGSPVTQGVETTKPSK__2,_ADGSPVTQGVETTKPSK__3,_ADGSPVTQGVETTKPSK__4,_ADGSPVTQGVETTKPSKQSNNK__3,_ADGSPVTQGVETTKPSKQSNNK__4,_ATLVC[+57]LISDFYPSGVTVAWKADGSPVTQGVETTKPSK__4
F6UME0	75_-7	1.01916	0.108547	9.38911	16	6.55441e-08	5.74915e-06		Uncharacterized protein		_AIGYLNTGYQR__2,_ALLAYAFALAGNQEK__2,_ALLAYAFALAGNQEK__3,_APSAEVEM[+16]TSYVLLAYLVAQPAPTSEELTSASR__4,_APSAEVEMTSYVLLAYLVAQPAPTSEELTSASR__4,_ATVLNYLSK__2,_AVDQSVLLAKPEAELSAASVYNLLPVK__3,_AVDQSVLLAKPEAELSAASVYNLLPVK__4,_DGSYSTFGEQYGK__2,_DLFSC[+57]ISFTVPR__2,_DLFSC[+57]ISFTVPR__3,_DLKPAIVK__2,_DLSGFPGSLNQQEEDDRDC[+57]VHHHNIYINGVK__4,_DLSGFPGSLNQQEEDDRDC[+57]VHHHNIYINGVK__5,_DM[+16]YSFLK__2,_DMYSFLK__…
F6Y6T8	75_-7	1.01162	0.221645	4.56413	16	0.000318449	0.00630735		Polymeric immunoglobulin receptor		_EDAGNYLC[+57]GAHSDGEPQK__3,_EDEGWYWC[+57]GVK__2,_GC[+57]VTVIDSTGEVNSDYGGR__2,_GSPIQAWQLFVNEETVIPPSPSVVK__3,_GSQDVSQVNAAPGEEAVESNVR__3,_GVVGGSVAVFC[+57]PYKPK__2,_GVVGGSVAVFC[+57]PYKPK__3,_KEDAGNYLC[+57]GAHSDGEPQK__3,_KEDAGNYLC[+57]GAHSDGEPQK__4,_LQVVEGEPSLK__2,_MSNEEAC[+57]DVVINTLGK__2,_QVQLSDAGR__2,_SNVDLQVLKPEPNLLYGDLR__3,_WEDTQNGLC[+57]R__2,_YVC[+57]QIGEDTIGEK__2
F1PAG6	75_-7	1.00713	0.246419	4.08707	16	0.000859556	0.0117282		Arp2/3 complex 34 kDa subunit		_EPPLELK__2,_VYGSFLVNPESGYNVSLLYDLENLPASK__3,_YFQFQEEGK__2
L7N0E7	75_-7	0.985211	0.313708	3.14054	16	0.00631942	0.0431125		Ig-like domain-containing protein		_LLVDSDGDRPSGVPDR__2,_LLVDSDGDRPSGVPDR__3,_VTISC[+57]SGSTNNIGIVGASWYQQLPGK__3
J9NSQ1;L7N0F2	75_-7	0.975826	0.255301	3.82226	16	0.0015006	0.016453		Ig-like domain-containing protein		_ADGSPITQGVETTKPSK__2,_ADGSPITQGVETTKPSK__3,_ASPSVTLFPPSSEELGANK__2,_ASPSVTLFPPSSEELGANK__3,_ATLVC[+57]LISDFYPSGVTVAWK__3,_QSNNKYAASSYLSLTPDKWK__4,_SHSSFSC[+57]LVTHEGSTVEK__2,_SHSSFSC[+57]LVTHEGSTVEK__3,_SHSSFSC[+57]LVTHEGSTVEK__4,_SHSSFSC[+57]LVTHEGSTVEKK__2,_SHSSFSC[+57]LVTHEGSTVEKK__3,_SHSSFSC[+57]LVTHEGSTVEKK__4,_SHSSFSC[+57]LVTHEGSTVEKK__5,_YAASSYLSLTPDK__2,_YAASSYLSLTPDKWK__2,_YAASSYLSLTPDK…
F1P8V0;J9P6T3	75_-7	0.893676	0.184558	4.84226	16	0.000180138	0.0044242		Phospholipid transfer protein		_AGALQLSLVGDKVPHDLDM[+16]LLR__3,_AGALQLSLVGDKVPHDLDM[+16]LLR__4,_ATYFGSIVLLSPAVIDSPLK__2,_ATYFGSIVLLSPAVIDSPLK__3,_AVEPQLQEEER__2,_DPVASTSNLDMDFR__2,_EVVTNHAGFLTIGADLHFAK__3,_FLEQELETITIPDLR__2,_FLEQELETITIPDLR__3,_GAFFPLAER__2,_GVQIPLPEGINFVR__2,_GVQIPLPEGINFVR__3,_M[+16]HAAFGGTFK__2,_SSVDDLVGIDYSLLK__2,_SSVDDLVGIDYSLLKDPVASTSNLDM[+16]DFR__3,_SSVDDLVGIDYSLLKDPVASTSNLDMDFR__3,_TALELSGDPTGR__2,_TM…
F1PFS7	75_-7	0.893536	0.175346	5.09584	16	0.000107923	0.00301203		Coagulation factor VIII		_AWAYFSDVDLEKDVHSGLIGPLLIC[+57]R__4,_DFQITASGQYGQWAPK__2,_DLASGLIGPLLIC[+57]YK__2,_DMPILPGEIFK__2,_DTLPGLVMAQDQK__2,_DVHSGLIGPLLIC[+57]R__3,_EDPTLKENFR__3,_EWLQVDFR__2,_FHAINGYVK__2,_GELNEHLGLLGPYIR__2,_GELNEHLGLLGPYIR__3,_HNIFNPPIIAQYIR__3,_NALEPPLVAR__2,_NQASRPYSFYSSLISYDEDEGQGAEPR__3,_SWYFTENLER__2,_VDLLAPMIIHGIMTQGAR__3,_VDSC[+57]PEEPQLR__2,_VQHHMAPTKDEFDC[+57]K__4,_VVFQEFTDGSFTQPLYR__2,_WTVT…
E2RPJ4	75_-7	0.866849	0.239908	3.61325	16	0.00233298	0.0217571		Glutamate-cysteine ligase catalytic subunit		_EFIANHPDYK__3,_LDFLIPLSK__2,_VVINVPIFK__2,_WGVISASVDDR__2,_YNDIDLTIDKEIYEQLLQEGIDR__3
F1PB77	75_-7	0.863899	0.22131	3.90357	16	0.00126422	0.0147359		Alpha-1,4 glucan phosphorylase		_APNDFNLR__2,_ARPEFMLPVHFYGK__4,_AWEITQK__2,_AWNTMVLK__2,_DFNVGDYIQAVLDR__2,_DIWNMEPSDLK__2,_DLINM[+16]LFYHDR__3,_DLINMLFYHDR__3,_GIVGVENVAELK__2,_GIVGVENVAELKK__3,_HLQIIYEINQK__3,_IFVDIEKLPWSK__3,_IRDGWQIEEADDWLR__3,_LHSFLGDDVFLR__2,_LHSFLGDDVFLR__3,_LITSVAEVVNNDPVVGSK__2,_LITSVAEVVNNDPVVGSK__3,_LKQEYFVVAATLQDVIR__3,_MSLIEEDGGKR__2,_MSLIEEDGGKR__3,_RWLLLC[+57]NPGLAELIAEK__3,_TFAYTNHTVLPEALER__3,…
F1PE28	75_-7	0.8567	0.216498	3.95709	16	0.0011295	0.0135983		Transketolase		_AVELAANTK__2,_HQPTAIIAK__2,_ILVTPPQEDAPSVNITNIR__2,_ILVTPPQEDAPSVNITNIR__3,_IVTVEDHYYEGGIGEAVSSALVGEPGITVSR__3,_KITSDLDGHPVPK__3,_LAVGEVPR__2,_LDNLIAILDINR__2,_LGQSDPTPLQHQVDVYQK__3,_NMADQIVQEIYNQIQSQK__3,_NSTFSEIFR__2,_QAFTDVATGSLGQGLGAAC[+57]GMAYTGK__3,_SIPTATIFYPSDGVSTEK__2,_SKDDQVTVIGAGVTLHEALAAAELLK__3,_SKDDQVTVIGAGVTLHEALAAAELLK__4,_TSRPENAIIYNNNEDFQIK__3,_TVPFC[+57]SAFGAFFTR__2,_VLDPFTIKP…
F1PCK2	75_-7	0.851256	0.23072	3.68956	16	0.00198568	0.0203202		Alpha-1-B glycoprotein		_C[+57]KGQVPEVVPHITFELLQEGK__3,_C[+57]KGQVPEVVPHITFELLQEGK__4,_DGVTQELVHLDLPAM[+16]EHR__3,_DGVTQELVHLDLPAM[+16]EHR__4,_DGVTQELVHLDLPAMEHR__3,_DGVTQELVHLDLPAMEHR__4,_DTAPPFAGSAPSSSLELR__2,_DTAPPFAGSAPSSSLELR__3,_FPLGAVTSDTR__2,_GQVPEVVPHITFELLQEGK__2,_GQVPEVVPHITFELLQEGK__3,_GVTYLLR__2,_IDGPPPRPQLQALWSGAM[+16]IPGR__3,_IDGPPPRPQLQALWSGAMIPGR__3,_ISFHLDM[+16]VALGSGGLYTC[+57]R__3,_LGTPDFELFK__2,_LGTP…
O18840	75_-7	0.845018	0.196087	4.30939	16	0.000539988	0.00940953		Actin, cytoplasmic 1		_[-89]MDDDIAALVVDNGSGM[+16]C[+57]K__2,_[-89]MDDDIAALVVDNGSGMC[+57]K__2,_AGFAGDDAPR__2,_AVFPSIVGRPR__2,_AVFPSIVGRPR__3,_C[+57]PEALFQPSFLGM[+16]ESC[+57]GIHETTFNSIM[+16]K__3,_C[+57]PEALFQPSFLGMESC[+57]GIHETTFNSIM[+16]K__3,_C[+57]PEALFQPSFLGMESC[+57]GIHETTFNSIMK__3,_C[+57]PEALFQPSFLGMESC[+57]GIHETTFNSIMK__4,_DLTDYLM[+16]K__2,_DLTDYLMK__2,_DSYVGDEAQSK__2,_EITALAPSTM[+16]K__2,_EITALAPSTMK__2,_EKLC[+57]…
Q6TN20	75_-7	0.832059	0.227164	3.66282	16	0.00210105	0.0206319		Cathelicidin		_GDEDPNIPKPVSFTVK__2,_GDEDPNIPKPVSFTVK__3,_LLQLNSQPK__2,_SSEENLYR__2,_TTQQPLEQC[+57]GFK__2
F1PLV6	75_-7	0.819158	0.171006	4.79024	16	0.000200274	0.00455438		Fibulin-1		_AAQAQGQSC[+57]EYTLM[+16]VGYQC[+57]GLVFR__3,_AGYYFDGISR__2,_AVM[+16]PVYPANHADIIFDITEGNLR__3,_AVMPVYPANHADIIFDITEGNLR__3,_C[+57]C[+57]HC[+57]C[+57]LLGR__2,_C[+57]C[+57]HC[+57]C[+57]LLGR__3,_C[+57]LAFEC[+57]PK__2,_C[+57]VDVDEC[+57]AAPSEPC[+57]GPGHLC[+57]VNSPGSFR__3,_C[+57]VDVDEC[+57]AAPSEPC[+57]GPGHLC[+57]VNSPGSFR__4,_DC[+57]SLPYTSESK__2,_DSFDIIK__2,_DSFDIIKR__2,_DTGEEVVC[+57]SC[+57]FVGYQLLPDSVSC[+…
E2RSQ9	75_-7	0.812546	0.204188	3.97941	16	0.0010777	0.0135983		Dihydropyrimidine dehydrogenase [NADP(+)]		_DFLPLVAK__2
F6XEV4	75_-7	0.783694	0.24465	3.20333	16	0.00553884	0.0404863		Uncharacterized protein		_FIFDC[+57]VSQEYGINPER__2
F1PE09	75_-7	0.769507	0.249781	3.08073	16	0.00716322	0.0467895		6-phosphogluconate dehydrogenase, decarboxylating		_GILFVGSGVSGGEEGAR__2,_MVHNGIEYGDMQLIC[+57]EAYHLMR__4,_NPQLQNLLLDDFFK__2,_SAVENC[+57]QDSWR__2,_TIFQGIAAK__2,_VDDFLANEAK__2
J9JHH5	75_-7	0.754489	0.196722	3.8353	16	0.00145987	0.0162975		Joining chain of multimeric IgA and IgM		_ENISDPTSPVR__2,_FVYHLSDLC[+57]K__2,_FVYHLSDLC[+57]K__3,_IIPSPDDPNEDIVER__2,_IIVPLNNR__2,_M[+16]VETALTPDSC[+57]YPD__2,_MVETALTPDSC[+57]YPD__2,_VPIM[+16]YGGQTK__2,_VPIMYGGQTK__2
J9P4J8	75_-7	0.75276	0.142474	5.28348	16	7.42277e-05	0.00253199		Complement factor H related 5		_C[+57]IDAC[+57]IIYEGNM[+16]NK__2,_C[+57]IDAC[+57]IIYEGNMNK__2,_C[+57]QSFYELR__2,_DMEQLC[+57]PPPPQIPNAQNMLTTVNYQDKEK__4,_EDSEAFSPVPVGTIYYYSC[+57]EYNFASPSR__3,_EM[+16]VEYDC[+57]DPYFLM[+16]TGPK__2,_EM[+16]VEYDC[+57]DPYFLMTGPK__2,_EMVEYDC[+57]DPYFLM[+16]TGPK__2,_EMVEYDC[+57]DPYFLMTGPK__2,_ENYLLHGPR__2,_GQVQSC[+57]GPPPQLLNGK__2,_GSTDIIC[+57]INGQWSEPPK__2,_ILM[+16]YPHR__2,_ILMYPHR__2,_IM[+16]C[+57]TEE…
F6V9M3	75_-7	0.733126	0.11024	6.6503	16	5.5775e-06	0.000285382		Tetratricopeptide repeat domain 38		_ASGTMLDVVDSC[+57]SMLYR__2,_DVGLPLC[+57]QALVEAEK__2,_IYPFWTPSIPLSSYVK__2,_LHVSAVETFAK__3,_VVELLLPIR__2
J9NYY8	75_-7	0.717953	0.223938	3.20603	16	0.0055075	0.0404863		Ig-like domain-containing protein		_[+42]EVQLVESGGDLVKPGGSLR__2,_EVQLVESGGDLVKPGGSLR__2,_EVQLVESGGDLVKPGGSLR__3,_EVQLVESGGDLVKPGGSLR__4,_GLQWVAWIYDSGSSTSYADAVK__3,_LSC[+57]VASGFTFSSYNM[+16]GWVR__2,_LSC[+57]VASGFTFSSYNMGWVR__2,_LSC[+57]VASGFTFSSYNMGWVR__3
E2R9B6	75_-7	0.686253	0.160117	4.28595	16	0.000567024	0.00940953		Fetuin B		_ALFYVNKPGR__2,_ASSQWVYGPAYFVEYLIK__2,_ATDLSDPTVLEAALESLAK__2,_ATDLSDPTVLEAALESLAK__3,_DGYVLSLNR__2,_FVSVTC[+57]HFFEPQVPAPGEENASASQGPVDLPGVGEFQQK__4,_GSVQYLPDLDDEKKPEGAQENSPVEAFPVK__3,_GSVQYLPDLDDEKKPEGAQENSPVEAFPVK__4,_HLHESVYGQC[+57]K__3,_KDGYVLSLNR__2,_KLVVLPFPNK__2,_KLVVLPFPNKEQR__3,_KPEGAQENSPVEAFPVK__3,_LDLTTDPQGESLDVSFLFLGPM[+16]ER__3,_LDLTTDPQGESLDVSFLFLGPMER__3,_LVVLPFPNK__2,_LVVLPFPNKEQ…
J9NWX7	75_-7	0.683117	0.152857	4.46899	16	0.000387632	0.00724194		Immunoglobulin heavy constant mu		_AEDTAM[+16]YYC[+57]AK__2,_AEDTAMYYC[+57]AK__2,_LSC[+57]VASGFTFSSYSMSWVR__2,_NTVYLQM[+16]NSLR__2,_NTVYLQMNSLR__2
Q5W412	75_-7	0.676728	0.21522	3.14436	16	0.00626895	0.0431125		Proteasome subunit beta		_DGSSGGVIHLVTITAAGVDYQVILGNELPK__3,_SFTTNAIALAMNR__2,_VSAGEAVVNR__2
F1PG16	75_-7	0.669265	0.177664	3.76704	16	0.00168603	0.0178487		CD5 molecule like		_ALSGTLFGPPTQQQQK__2,_ALSGTLFGPPTQQQQK__3,_ATQGQGPIWPR__2,_C[+57]HGM[+16]EENLSQC[+57]EEEDAFDC[+57]THDEDAGVVC[+57]GFPENVR__4,_C[+57]HGMEENLSQC[+57]EEEDAFDC[+57]THDEDAGVVC[+57]GFPENVR__4,_DVAVVC[+57]R__2,_EISLQDC[+57]PSEVWEK__2,_ELDC[+57]GVAK__2,_FWGHHNC[+57]K__2,_GEWGTVC[+57]DDDWGEM[+16]ADQVVC[+57]R__3,_GEWGTVC[+57]DDDWGEMADQVVC[+57]R__3,_GSWNFAAAK__2,_HTEDVAVVC[+57]AEQ__2,_IFIQQVK__2,_IWLDDVAC[+5…
F1PXK3	75_-7	0.644971	0.165349	3.90066	16	0.00127199	0.0147359		Nidogen 1		_ASMHGGEPTTIIR__2,_ASMHGGEPTTIIR__3,_C[+57]PDNTLGVDC[+57]IER__2,_EDLSPSVTQLAAEC[+57]VQR__2,_GIITDSVR__2,_GNLYWTDWNR__2,_IEHLPLEGSIMQK__3,_IFVGNSPVPIVFENTDLHSYVVMNHGR__4,_KDENQVPAVVAFSQGIQGLFWK__3,_LYGVTTALSQC[+57]PQGHNYC[+57]SVNNGGC[+57]THLC[+57]LATPGSR__4,_NIFWTDSHLDR__3,_NLYYTDWK__2,_QDLGSPEGIALDHLGR__3,_QELFPFGPGHGDLQLEPGDDR__3,_VEC[+57]LKPDESGR__3,_VIIGLAFDC[+57]VDK__2,_VLEGLQYPFAVTSYGK__2,_Y…
J9P9V0	75_-7	0.641615	0.198452	3.23309	16	0.00520282	0.0389577		14_3_3 domain-containing protein		_[+42]MDDREDLVYQAK__2,_HLIPAANTGESK__2,_IISSIEQK__2,_IISSIEQKEENK__3,_LIC[+57]C[+57]DILDVLDK__2,_LIC[+57]C[+57]DILDVLDKHLIPAANTGESK__4,_QMVETELK__2
F1PZF4	75_-7	0.63437	0.149666	4.23858	16	0.000625946	0.00960828		Glutaminyl-peptide cyclotransferase		_C[+57]YFQNHSYGGVIQDDHIPFLR__4,_GSVDWIQEK__2,_GVPVLHLIPSPFPEVWHTMDDNEENLDETTIDNLNK__4,_HLVLAC[+57]HYDSK__3,_ILQAFVLEYLHL__2,_LEAIEQELHK__2,_LEAIEQELHK__3,_SFSNIISTLNPTAK__2,_VFVGATDSAVPC[+57]AMLLELAR__3,_YPGSPGSYAAR__2
F1P8N6;P41148	75_-7	0.628996	0.156947	4.0077	16	0.00101544	0.013554		Endoplasmin		_EAESSPFVER__2,_EEASDYLELDTIK__2,_EFEPLLNWMK__2,_FAFQAEVNR__2,_FQSSHHPSDITSLDQYVER__3,_FQSSHHPSDITSLDQYVER__4,_GVVDSDDLPLNVSR__2,_KYSQFINFPIYVWSSK__3,_LIINSLYK__2,_SGTSEFLNK__2,_TDDEVVQREEEAIQLDGLNASQIR__3,_TVWDWELMNDIKPIWQRPSK__4,_VKEDEDDKTVSDLAVVLFETATLR__4
J9NVC6	75_-7	0.628772	0.146608	4.28878	16	0.000563687	0.00940953		Immunoglobulin heavy constant mu		_DAFSGNGQR__2,_DEDTAVYYC[+57]AR__2,_DFLPGSITFSWK__2,_DGKQIESGFNTGK__2,_DVNKHM[+16]PSVYVLPPSR__3,_DVNKHM[+16]PSVYVLPPSR__4,_DVNKHMPSVYVLPPSR__3,_EHGPVTYSILSM[+16]LTITESAWLSQSVFTC[+57]HVEHNGIIFQK__5,_EHGPVTYSILSMLTITESAWLSQSVFTC[+57]HVEHNGIIFQK__5,_ESASLTC[+57]LVK__2,_ESASLTC[+57]LVKGFSPPDVFVQWLQK__3,_GFSPPDVFVQWLQK__2,_GFSPPDVFVQWLQK__3,_HM[+16]PSVYVLPPSR__2,_HM[+16]PSVYVLPPSR__3,_HMPSVYVLPPSR__2,…
E2QXP3	75_-7	0.620073	0.155237	3.99436	16	0.00104433	0.0135983		Arginyl aminopeptidase		_AEFGPPGPGPGSR__2,_ALLQQHM[+16]EVTGEEHPLNK__4,_ALLQQHMEVTGEEHPLNK__4,_AM[+16]M[+16]GGSGEAQALAR__2,_EEYNGVIEEFLATGEK__2,_EKPFVYTQGQAVLNR__2,_EKPFVYTQGQAVLNR__3,_GLLPQGATELR__2,_IEPGVDPDDTYNETPYEK__2,_KLAETYPNVSNSR__3,_LAETYPNVSNSR__2,_LDAHPC[+57]LEVTAATLR__2,_LDAHPC[+57]LEVTAATLR__3,_LFGPYVWGR__2,_QLHSNVVNYVQQIVAPVAT__2,_RVDSIPGLEFDR__3,_VGEGPGVC[+57]WLAPEQTAGK__2,_VKIEPGVDPDDTYNETPYEK__3,_WGQIVLK…
E2RJJ6;F1PGC4	75_-7	0.601165	0.168412	3.56962	16	0.00255827	0.0232455		Metalloendopeptidase		_AGFAVNFFK__2,_C[+57]EAAC[+57]GGFLTK__2,_DGHSETSTLIGR__3,_ENIQPGQEYNFLK__2,_FYSDNSVQR__2,_GFQASHSTEC[+57]GGQVR__3,_KGFQASHSTEC[+57]GGQVR__4,_LPEPIVSTDSR__2,_MELQEVESLGETYDFDSIMHYAR__3
E2QX82	75_-7	0.442723	0.114145	3.87859	16	0.00133254	0.0151515		Protocadherin 12		_ALDPDTGPNTLHSYTLSPSEHFALDVIVGPDETK__4,_ELDREIHSFFDLVLTAYDSGNPPK__4,_HAELVVVK__2,_IQDSPVSHLVAIDSDTGDVTAQR__3,_NPAYEIDVQAR__2,_QPLDYEKNPAYEIDVQAR__3,_VLDVNDNAPSIHITWASQPSLVSEALPK__3,_YQVAEEVPAGTVIGK__2,_YTLTLLAQDQGPQPLSAK__2
E2R4V3	75_-7	-0.405763	0.0961127	-4.22174	16	0.000648354	0.0097095		Serpin family F member 2		_DSFHLNEQFTVPVDM[+16]M[+16]HAR__3,_DSFHLNEQFTVPVDM[+16]M[+16]HAR__4,_DSFHLNEQFTVPVDM[+16]MHAR__3,_DSFHLNEQFTVPVDM[+16]MHAR__4,_DSFHLNEQFTVPVDMM[+16]HAR__3,_DSFHLNEQFTVPVDMM[+16]HAR__4,_DSFHLNEQFTVPVDMMHAR__3,_DSFHLNEQFTVPVDMMHAR__4,_EQQDSPDDRDYFQNR__3,_FDPSLTQR__2,_GAPTPEQTR__2,_GDDLLNINQWVK__2,_GDKPFGPDLK__2,_GFPIKEDFLK__2,_KEQQDSPDDRDYFQNR__3,_KEQQDSPDDRDYFQNR__4,_KGDDLLNINQWVK__2,_KGDDLLNINQWV…
J9NTL7	75_-7	-0.47038	0.128545	-3.65925	16	0.00211695	0.0206319		Uncharacterized protein		_ATC[+57]TDVGWVPLPR__2,_ATC[+57]TDVGWVPLPR__3,_C[+57]DDGFAIDGPASVK__2,_C[+57]DDGFAIDGPASVK__3,_C[+57]GPPPPIDNGDITSFPLSAYAPESTVEYK__3,_C[+57]LDAC[+57]VVSEDIM[+16]R__2,_C[+57]LDAC[+57]VVSEDIMR__2,_C[+57]LDAC[+57]VVSEDIMR__3,_C[+57]LPVTEPENGR__2,_C[+57]PTYYHM[+16]DGPNFVQC[+57]LNGQWIGSPVC[+57]K__3,_C[+57]PTYYHMDGPNFVQC[+57]LNGQWIGSPVC[+57]K__3,_C[+57]PTYYHMDGPNFVQC[+57]LNGQWIGSPVC[+57]K__4,_C[+57]QSL…
E2RN74	75_-7	-0.501978	0.0976383	-5.1412	16	9.85489e-05	0.00288138		Carboxypeptidase B2		_AHLHDSTILFR__3,_AM[+16]ANFLR__2,_AMANFLR__2,_C[+57]IGTDLNR__2,_DHEELSLVASEAVR__3,_FIKPTC[+57]AEALAAISEIAGHVIR__3,_FIKPTC[+57]AEALAAISEIAGHVIR__4,_HVDFYVM[+16]PLVNVDGYDFTWK__3,_HVDFYVMPLVNVDGYDFTWK__3,_HWC[+57]EEGASSLSC[+57]SETYC[+57]GPYPESEPEVK__3,_IHIGSSYEK__2,_NAIWIDC[+57]GIHAR__2,_NAIWIDC[+57]GIHAR__3,_SKDHEELSLVASEAVR__2,_SKDHEELSLVASEAVR__3,_SKDHEELSLVASEAVR__4,_TSSSFYER__2,_YGFLLPER__2,_YH…
F2Z4Q7	75_-7	-0.502841	0.140985	-3.56664	16	0.00257442	0.0232455		Serpin family F member 1		_ALYYDLISNPDIHSTYK__2,_ALYYDLISNPDIHSTYK__3,_DTDTGALLFIGK__2,_ELLASVTAPEK__2,_IAQLPLTGSM[+16]SIIFFLPLK__2,_IAQLPLTGSM[+16]SIIFFLPLK__3,_KTSLEDFHLDEER__2,_KTSLEDFHLDEER__3,_KTSLEDFHLDEER__4,_LAAAISNFGYDLYR__2,_LAAAISNFGYDLYR__3,_LDLQEVNNWVQAQM[+16]K__2,_LDLQEVNNWVQAQM[+16]K__3,_LDLQEVNNWVQAQMK__2,_LDLQEVNNWVQAQMK__3,_LKLSYEGEVTK__2,_LQSLFDSPDFSK__2,_LSYEGEVTK__2,_LTFPLDYHLNRPFIFVLR__3,_LTFPLDYHLNR…
F2Z4Q6	75_-7	-0.529395	0.154895	-3.41778	16	0.0035254	0.0304873		Serum albumin		_AAC[+57]LGPKIEALR__3,_AC[+57]AAEESGANC[+57]DK__2,_ADFAEISK__2,_ADFAEISKVVTDLTK__3,_APQVSTPTLVEVSR__2,_APQVSTPTLVEVSR__3,_APQVSTPTLVEVSRK__3,_ATDEQLKTVM[+16]GDFGAFVEK__3,_ATDEQLKTVMGDFGAFVEK__3,_C[+57]C[+57]AAENKEGC[+57]FSEEGPK__2,_C[+57]C[+57]AAENKEGC[+57]FSEEGPK__3,_C[+57]C[+57]ATDDPPTC[+57]YAK__2,_C[+57]C[+57]ATDDPPTC[+57]YAK__3,_C[+57]C[+57]SESLVNR__2,_DELPGDLPSLAADFVEDK__2,_DELPGDLPSLAADFVED…
J9P430	75_-7	-0.59272	0.192083	-3.08575	16	0.00708827	0.0467895		Uncharacterized protein		_AASSFFTASC[+57]VPC[+57]VDR__2,_AASSFFTASC[+57]VPC[+57]VDR__3,_ADLDQYELLC[+57]PDNK__2,_ADLDQYELLC[+57]PDNK__3,_ADLDQYELLC[+57]PDNKR__2,_ADLDQYELLC[+57]PDNKR__3,_AIWANEADAVTLDAGLVFEAGLNPYNLKPVVAEFYGK__4,_APEC[+57]FLAK__2,_C[+57]AC[+57]SNHEPYFGYSGAFK__2,_C[+57]AC[+57]SNHEPYFGYSGAFK__3,_C[+57]DEWSVNSEGK__2,_C[+57]DEWSVNSEGKIEC[+57]ESAESTEDC[+57]IAK__3,_C[+57]LM[+16]EDAGEVAFVK__2,_C[+57]LM[+16]EDAGEV…
E2QXH0	75_-7	-0.603307	0.190869	-3.16083	16	0.00605592	0.0429404		Phospholipase A1 member A		_APYC[+57]VHHSLVEFYLQEPR__3,_APYC[+57]VHHSLVEFYLQEPR__4,_C[+57]TDFQNANLLQGTNLK__2,_FC[+57]TAPLPVNDNK__2,_FC[+57]TAPLPVNDNKK__3,_GVIAHANPQC[+57]QINQVK__2,_GVIAHANPQC[+57]QINQVK__3,_IGLM[+16]EQSGIK__2,_ITGLDPAGPEYTR__2,_LDPGDALFVEAIHTDTDNLGIR__3,_VYLLTTSR__2
F1Q421	75_-7	-0.678208	0.0973368	-6.96764	16	3.17102e-06	0.000206935		Plasminogen		_ATTVM[+16]GIPC[+57]QEWAAQEPHR__2,_ATTVM[+16]GIPC[+57]QEWAAQEPHR__3,_ATTVMGIPC[+57]QEWAAQEPHR__2,_ATTVMGIPC[+57]QEWAAQEPHR__3,_C[+57]EEETGFIC[+57]R__2,_C[+57]QSWSSM[+16]TPHR__2,_C[+57]QSWSSM[+16]TPHR__3,_C[+57]QSWSSMTPHR__2,_C[+57]QSWSSMTPHR__3,_C[+57]TTPPPPSGPTYQC[+57]LK__2,_C[+57]TTPPPPSGPTYQC[+57]LK__3,_DKYILQGVTSWGLGC[+57]ARPNKPGVYVR__4,_DVFLFEK__2,_EAQLPVIENK__2,_EQQC[+57]VIM[+16]PENSK__2,_E…
E2R9D2	75_-7	-0.730164	0.221175	-3.3013	16	0.00450692	0.0354775		Uncharacterized protein		_C[+57]FEPQLLQFFHEK__3,_SC[+57]EQC[+57]QTLAVR__2,_WASEASYQEVPAEQALSWGLGNHAFC[+57]R__3
F1PH86;F1PH87	75_-7	-0.752274	0.145358	-5.17532	16	9.2053e-05	0.00282603		SERPIN domain-containing protein		_ALHQPSSELQLSVGNAMFVGEQLK__3,_ALYASEAFSTNFQNSAAAEK__2,_DTENILFWGK__2,_EVFTNEADLSR__2,_FNRPFLFC[+57]IHHK__4,_FSISSSYNLEDVLPQLGVR__2,_FSISSSYNLEDVLPQLGVR__3,_GFQHLLR__2,_IGPLVTVR__2,_LASSNTDFTLSLYK__2,_LINDYVK__2,_LLETFVEDAR__2,_M[+16]EAVEAM[+16]LLPETLR__2,_M[+16]EAVEAMLLPETLR__2,_MEAVEAM[+16]LLPETLR__2,_MEAVEAMLLPETLR__2,_MEAVEAMLLPETLR__3,_NLAVSQIVHK__2,_RWTHSLQMR__3,_TLLDVTELGTEAAAATGSK__2,_TLLD…
E2RNR9;J9P319	75_-7	-0.786026	0.185023	-4.24826	16	0.00061341	0.00960828		Osteomodulin		_IDLGVFAK__2,_LLLGYNEISR__2,_LM[+16]QLNLC[+57]NNR__2,_LPNLLQLHLQHNNLEDFPFPLPK__4,_QAFYIPR__2
E2QZN8	75_-7	-0.820323	0.23152	-3.54321	16	0.00270503	0.0240708		Pentraxin 3		_ALGAVLEELR__2,_ALGAVLEELRR__2,_ALGAVLEELRR__3,_EGTM[+16]LQAADAVLR__2,_GNVVGWGVTEVQPHGGAQYVS__2,_IFGSVHPVTPMK__3,_LFIMLEDWR__2,_LTGFNIWDR__2,_LVANAAVPLGK__2,_VLGNEEIR__2
E2QUV3	75_-7	-0.828619	0.245381	-3.37687	16	0.00384321	0.0323251		Alpha 2-HS glycoprotein		_AQLTPLPPSTYVEFAVAATDC[+57]VAAEVTDPAK__3,_C[+57]DSSPDSAEDVRK__3,_C[+57]NLLAEK__2,_ELDC[+57]DDPETEQAALVAVDYINNHVLR__3,_ELDC[+57]DDPETEQAALVAVDYINNHVLR__4,_HAFMGVASVESASGEAFHVGK__3,_HTLNQIDK__2,_LLKQDGQFTVLFAK__3,_QDGQFTVLFAK__2,_QYGFC[+57]K__2,_VVQPDVAVAAGPVVHPC[+57]PGR__2,_VVQPDVAVAAGPVVHPC[+57]PGR__3
F1Q4A4	75_-7	-0.847946	0.254943	-3.32602	16	0.00427817	0.035024		Coagulation factor VII		_DQLIC[+57]MNENGGC[+57]QQYC[+57]SDHAEAR__3,_FSTVSGWGQLLDR__2,_GATALQLM[+16]AIDVPR__2,_GEC[+57]PWQAAVK__2,_LLC[+57]GGTLIDAAWVVSAAHC[+57]FER__3,_QFWISYK__2,_QLMVSSHTLR__2,_SC[+57]WC[+57]HEGYTLQDDGVSC[+57]MPIVEYPC[+57]GK__3,_SGSPAITENM[+16]FC[+57]AGYLDGSK__2,_SGSPAITENMFC[+57]AGYLDGSK__2,_TNHDIALLHLR__2,_TNHDIALLHLR__3,_TPVAYTDHVVPLC[+57]LPEK__2,_TPVAYTDHVVPLC[+57]LPEK__3,_VSQYIEWLR__2
F1PNS6	75_-7	-0.853515	0.25269	-3.37772	16	0.00383634	0.0323251		Peptidase D		_AFTPFSGPK__2,_AVMSAMKPGVWWPDMHR__4,_EYEMESLFEHYC[+57]YSR__2,_EYEMESLFEHYC[+57]YSR__3,_FNVNNTILHPEIVEC[+57]R__3,_HSSYTC[+57]IC[+57]GSGENSAVLHYGHAGAPNDR__4,_IDEPGLR__2,_TDMELEVLR__2,_TVEEIEAC[+57]MAGR__2,_YAVDDVQYTDEIASVLTSQSPSVLLTLR__3
E2QUY9	75_-7	-1.02869	0.1977	-5.20329	16	8.70578e-05	0.00281334		ADAM metallopeptidase with thrombospondin type 1 motif 13		_AIGEAFIVR__2,_EYVTFLTVTR__2,_FDLELPDGNR__2,_GDLLWSAC[+57]SR__2,_GPTQEDMEIQVYR__2,_IAIHALATDGTGTGASYVLIR__3,_IFINVAPQAR__2,_LLIPLLDGTEC[+57]GVQK__2,_LLPGSQENPAESSAC[+57]GR__2,_LPQAQPGLLYGMDEQC[+57]R__2,_NVWVEAAR__2,_QEVC[+57]QAAPC[+57]PAWWR__2,_QHLEPMGTIDMR__3,_QPQAWAWVAVR__2,_QQLLHLLSTGR__3,_RGESFLDGTR__2,_RPLFTHLAVR__3,_TNTLVVR__2,_TQLEFMSEQC[+57]SQTDR__2,_TVNPEDDTDPGHADLVLYITR__3,_VAFGAGAVAC[+…
F1PN98	75_-7	-1.04936	0.222097	-4.72477	16	0.000228938	0.0049954		Coagulation factor V		_AADIEQQAVFAVFDENK__2,_AADIEQQAVFAVFDENK__3,_ADKPISIHPQGIK__3,_AEVDDVIQVR__2,_AGMQTPFLIIDR__2,_ASEHLGYWEPK__2,_ASEHLGYWEPK__3,_AVQPGETYTYK__2,_AWAYYSAVNPEK__2,_AWAYYSAVNPEKDIHSGLIGPLLIC[+57]R__3,_AWAYYSAVNPEKDIHSGLIGPLLIC[+57]R__4,_DIASGLIGLLLIC[+57]K__2,_DIASGLIGLLLIC[+57]K__3,_DIHSGLIGPLLIC[+57]R__3,_DLPNDLLLLK__2,_DPLGEYEEHLGILGPVIR__3,_EDGILGPVIR__2,_ENNFDPPIVAR__2,_EVVFTGIQTQGAK__2,_EYEPYFQK…
F1Q041	75_-7	-1.10823	0.236121	-4.69351	16	0.000244075	0.0049954		Coagulation factor XIII B chain		_C[+57]FDHHFLEGSR__3,_C[+57]NEYYLLSGAK__2,_C[+57]PPPPLPLNSK__2,_IAQYYYSFK__2,_ITC[+57]TQEGWSPEPQC[+57]FK__2,_KTEETEC[+57]HTYGWALTPK__3,_LIQNGYFHPIK__3,_NGYISDVK__2,_QGYDLSPSNSLSELSVQC[+57]NR__3,_TC[+57]GLPSVENGR__2,_TEETEC[+57]HTYGWALTPK__2,_TEETEC[+57]HTYGWALTPK__3,_TLSFAC[+57]LAGYTTETGK__2,_TLSFAC[+57]LAGYTTETGKQEER__3,_TTGGKDEEVVQC[+57]LADGWSPQPTC[+57]R__3,_VLHGDLIDFVC[+57]K__2,_VLHGDLIDFVC[+5…
F1PEN6	75_-7	-1.1139	0.355885	-3.12995	16	0.0064613	0.043519		Transferrin receptor protein 1		_AFTYINLDK__2,_AILGTSNFK__2,_DAWGPGAAK__2,_DESLALLIENR__2,_DSNWINKVEK__2,_DSNWINKVEK__3,_EAGSQKDESLALLIENR__2,_EAGSQKDESLALLIENR__3,_EMGLNLQWLYSAR__2,_FPIVNAR__2,_FREFQLSK__2,_GAAEVAGQLIM[+16]K__3,_GAAEVAGQLIMK__2,_GFEEPDRYVVIGAQR__2,_HIFWGSGSHTLPALVEHLK__3,_HIFWGSGSHTLPALVEHLK__4,_HPITGQSLYR__2,_IFNVFGVIK__2,_IFSDM[+16]VLK__2,_IFSDMVLK__2,_LAADEEENVDNNM[+16]R__2,_LFENM[+16]EGDC[+57]PSAWEIDPSC[+5…
E2RPE9	75_-7	-1.1498	0.215868	-5.3264	11	0.000242402	0.0049954		Adipocyte plasma membrane associated protein		_GLFEVNPWK__2
E2RH18	75_-7	-1.15156	0.262255	-4.39098	16	0.000455697	0.00822935		properdin		_HC[+57]YNIQHC[+57]DWK__3,_LC[+57]M[+16]AQLPK__2,_LC[+57]MAQLPK__2,_MC[+57]NHPAPQHGGPPC[+57]AGDAVR__3,_MC[+57]NHPAPQHGGPPC[+57]AGDAVR__4,_VEDC[+57]C[+57]LNPAYAFQEPGSK__2,_VVVEETRPC[+57]LHVPAC[+57]KDPQDEKP__4,_VVVEETRPC[+57]LHVPAC[+57]KDPQDEKP__5
F1PQ85	75_-7	-1.33703	0.215629	-6.20063	16	1.27116e-05	0.000600377		Mannan binding lectin serine peptidase 1		_DTC[+57]LGDSGGAFVILDDLSQR__2,_LPVVPYAEC[+57]K__2,_NAEPGLFPWQALIVVEDTSR__3,_SQPTC[+57]LPVC[+57]GQPSR__2,_TLSDVLQYVK__2,_VPNDKWFGSGALLSESWILTAAHVLR__4,_WFGSGALLSESWILTAAHVLR__3,_WVAQGLVSWGGPEEC[+57]GSK__2
F6USM4	75_-7	-1.3985	0.099489	-14.0569	16	2.01507e-10	6.18626e-08		Mannan binding lectin serine peptidase 2		_AEAIFIHEGYTPDAGFDNDIALIK__3,_GSSALESFTAVC[+57]QR__2,_LASPGFPGAYANHQER__2,_LASPGFPGAYANHQER__3,_LGDFPWQVLLLGR__2,_LSSGTEVLATLC[+57]GQESTDTER__3,_QGYVLHR__2,_SPGSSLDVTFR__2,_SPPVC[+57]EPVC[+57]GVSTR__2,_TTAAGALLR__2,_VAVSC[+57]DPGYELLR__2,_VDFLTGPGVTTYGAGIR__2,_WALTAPPGYR__2
F1PZC6	75_-7	-1.66496	0.167032	-9.9679	16	2.87249e-08	3.04504e-06		Histidine rich glycoprotein		_ADLSYDIEVSDLESPK__2,_ADLSYDIEVSDLESPKDIAINC[+57]EVFNFAEHR__4,_DIAINC[+57]EVFNFAEHR__2,_DIAINC[+57]EVFNFAEHR__3,_DSSILFDFFEDTQPYR__2,_DSSILFDFFEDTQPYR__3,_ESDC[+57]SVLSR__2,_FFAYSLPK__2,_HHNAFGFC[+57]R__2,_HWNDC[+57]KPALSAR__3,_KHWNDC[+57]KPALSAR__3,_LSDIVIGQC[+57]K__2,_NDFSNISK__2,_QENGDFASFK__2,_TNYYVDFSVR__2,_YKQENGDFASFK__2,_YKQENGDFASFK__3
J9PAL7;L7N0N6	75_-7	-1.67993	0.376074	-4.46701	16	0.000389225	0.00724194		Alpha-amylase		_ALVFVDNHDNQR__2,_ALVFVDNHDNQR__3,_EVTINPDTTC[+57]GNDWVC[+57]EHR__3,_GFGGVQISPPNENVVINNPSRPWWER__3,_IAEYLNHLIDIGVAGFR__3,_LVGLLDLALEK__2,_LVGLLDLALEKDYVR__3,_TGSGDIENYNDPYQVR__2,_TSIVHLFEWR__3,_WFPGGSKPFIYQEVIDLGGEPIK__3,_YQPISYK__2
J9P7F7	75_-7	-1.70877	0.137982	-12.384	16	1.30187e-09	2.6645e-07		Fibrinogen C-terminal domain-containing protein (Ficolin 1)		_AWAYFSDVDLEKDVHSGLIGPLLIC[+57]R__4,_DFQITASGQYGQWAPK__2,_DLASGLIGPLLIC[+57]YK__2,_DMPILPGEIFK__2,_DTLPGLVMAQDQK__2,_DVHSGLIGPLLIC[+57]R__3,_EDPTLKENFR__3,_EWLQVDFR__2,_FHAINGYVK__2,_GELNEHLGLLGPYIR__2,_GELNEHLGLLGPYIR__3,_HNIFNPPIIAQYIR__3,_NALEPPLVAR__2,_NQASRPYSFYSSLISYDEDEGQGAEPR__3,_SWYFTENLER__2,_VDLLAPMIIHGIMTQGAR__3,_VDSC[+57]PEEPQLR__2,_VQHHMAPTKDEFDC[+57]K__4,_VVFQEFTDGSFTQPLYR__2,_WTVT…
A0A0B4J198	75_-7	-1.74931	0.363879	-4.80738	16	0.000193395	0.00455438		Adiponectin, C1Q and collagen domain containing		_AM[+16]LFTYDQYQEK__2,_AMLFTYDQYQEK__2,_DKAM[+16]LFTYDQYQEK__2,_DKAM[+16]LFTYDQYQEK__3,_GDTGETGVTGVEGPR__2,_IFYNLQNHYDGTTGK__2,_IFYNLQNHYDGTTGK__3,_ITVPNVPIR__2,_SAFSVGLESR__2
F1PQ99	75_-7	-1.7869	0.178562	-10.0072	16	2.71959e-08	3.04504e-06		Mannan binding lectin serine peptidase 1		_APEPINTESHSVQILFR__2,_APEPINTESHSVQILFR__3,_ATGNEC[+57]PDPELPVHGK__2,_ATGNEC[+57]PDPELPVHGK__3,_DAC[+57]AGDSGGPMVTLDR__2,_DNVEMDTFQIEC[+57]LK__2,_EGGKDAC[+57]AGDSGGPMVTLDR__3,_ETTDTEQTPGQEVVFSPGSFMSITFR__3,_FPETLM[+16]EIEIPIVDHHTC[+57]QEAYAPLR__4,_FPETLMEIEIPIVDHHTC[+57]QEAYAPLR__3,_FPETLMEIEIPIVDHHTC[+57]QEAYAPLR__4,_HGLITFSTR__2,_IADC[+57]GAPAELK__2,_IEPLQATYSFK__2,_LYFM[+16]HFNLESSYLC[+57]EYD…
E2RMA3	75_-7	-3.93889	1.1744	-3.35396	15	0.00434987	0.0351424		Secreted protein acidic and cysteine rich		_FFETC[+57]DLDNDKYIALDEWAGC[+57]FGIK__3,_LEAGDHPVELLAR__3,_NVLVTLYERDEDNNLLTEK__3,_TFDSSC[+57]HFFATK__3,_YIPPC[+57]LDSELTEFPLR__2
F1PW65	75_-7	-5.84552	1.73524	-3.3687	16	0.00391002	0.0324426		Fibrinogen beta chain		_AILENLR__2,_ALYGGFTM[+16]QNEANK__2,_ALYGGFTM[+16]QNEANKYQLSVSK__3,_ALYGGFTMQNEANK__2,_ALYGGFTMQNEANKYQLSVSK__3,_APDAGGC[+57]LHADPDLGVLC[+57]PTGC[+57]QLQDTLVK__3,_DNDGWITTDPK__2,_DNENAINEYSSELEK__2,_DNENAINEYSSELEKHQLYIEETVTSNIPTNLR__4,_EC[+57]EEIIR__2,_EDGGGWWYNR__2,_EEAPSLRPAPPPISGGGYR__2,_EEAPSLRPAPPPISGGGYR__3,_GSWYSM[+16]K__2,_GSWYSMK__2,_HGTDDGVVWM[+16]NWK__2,_HGTDDGVVWM[+16]NWK__3,_HGTDDGV…
D3YJ60	104_-7	10.3772	1.57193	6.60152	15	8.41438e-06	0.0010316		Chitinase 3-like 1		_EEGILAYYEIC[+57]DFLR__2,_FPLTSAIK__2,_LLMGIPTFGR__2,_LTSQQVPYATK__2,_THGFDGLDLAWLHPER__4,_TLLSVGGWSFGSQR__2
E2R0C8	104_-7	8.90487	1.53768	5.79112	12	8.59176e-05	0.00752393		Pulmonary surfactant-associated protein B		_GVLAVTVGQVC[+57]HVVPLVVGGIC[+57]QC[+57]LAER__3,_GVLAVTVGQVC[+57]HVVPLVVGGIC[+57]QC[+57]LAER__4
E2R0T6;H9GW49	104_-7	7.35807	1.61697	4.55052	16	0.000327519	0.0223077		Heat shock protein family A (Hsp70) member 8		_DAGTIAGLNVLR__2,_MVNHFIAEFK__3,_SINPDEAVAYGAAVQAAILSGDK__3,_STAGDTHLGGEDFDNR__3
P17129	104_-7	3.24714	0.291526	11.1384	16	6.00754e-09	3.68262e-06		Pulmonary surfactant-associated protein B		_ADDLC[+57]QEC[+57]QDIVR__2,_ALGHC[+57]LQEVWGNAR__2,_ALGHC[+57]LQEVWGNAR__3,_C[+57]EQFVEQHM[+16]PR__2,_C[+57]EQFVEQHM[+16]PR__3,_C[+57]SHEDSAGPALASLPSEWSPQESK__3,_DAHTTC[+57]QALGAC[+57]R__3,_EAIFQDM[+16]VR__2,_FLEHEC[+57]DVLPLK__2,_FLEHEC[+57]DVLPLK__3,_GPAFWC[+57]QSLEQALQC[+57]R__2,_GPAFWC[+57]QSLEQALQC[+57]R__3,_HLGLC[+57]KPGLPEPEQESELSDPLLDK__3,_HLGLC[+57]KPGLPEPEQESELSDPLLDK__4,_IQAM[+16]IPK_…
F6V9M3	104_-7	0.811046	0.189835	4.27238	16	0.000583305	0.0357566		Tetratricopeptide repeat domain 38		_ASGTMLDVVDSC[+57]SMLYR__2,_DVGLPLC[+57]QALVEAEK__2,_IYPFWTPSIPLSSYVK__2,_LHVSAVETFAK__3,_VVELLLPIR__2
F1PSS2	104_-7	-0.963715	0.233031	-4.13556	16	0.000776459	0.0407785		Thrombospondin 4		_AFSGSSQSPDSIELR__2,_AVAEPGIQLK__2,_C[+57]EAC[+57]PVGFTGPVVQGIGISFAK__3,_C[+57]GPC[+57]KPGYTGDQTR__3,_C[+57]VNLAPGFR__2,_DGVGDIC[+57]ETDFDQDQVIDR__3,_DTDGDGKGDAC[+57]DDDMDGDGIK__3,_DVDIDSYPDEELPC[+57]SAR__2,_IDVC[+57]PENAEVTLTDFR__2,_LVPNPAQEDSNR__2,_NILDNC[+57]PR__2,_NILNNDQKDTDGDGKGDAC[+57]DDDM[+16]DGDGIK__4,_NILNNDQKDTDGDGKGDAC[+57]DDDMDGDGIK__3,_NILNNDQKDTDGDGKGDAC[+57]DDDMDGDGIK__4,_NPELNPC[…
F6USM4	104_-7	-1.61995	0.170539	-9.49896	16	5.58895e-08	1.71301e-05		Mannan binding lectin serine peptidase 2		_AEAIFIHEGYTPDAGFDNDIALIK__3,_GSSALESFTAVC[+57]QR__2,_LASPGFPGAYANHQER__2,_LASPGFPGAYANHQER__3,_LGDFPWQVLLLGR__2,_LSSGTEVLATLC[+57]GQESTDTER__3,_QGYVLHR__2,_SPGSSLDVTFR__2,_SPPVC[+57]EPVC[+57]GVSTR__2,_TTAAGALLR__2,_VAVSC[+57]DPGYELLR__2,_VDFLTGPGVTTYGAGIR__2,_WALTAPPGYR__2
F1PZC6	104_-7	-1.668	0.285195	-5.84861	16	2.46959e-05	0.0025231		Histidine rich glycoprotein		_ADLSYDIEVSDLESPK__2,_ADLSYDIEVSDLESPKDIAINC[+57]EVFNFAEHR__4,_DIAINC[+57]EVFNFAEHR__2,_DIAINC[+57]EVFNFAEHR__3,_DSSILFDFFEDTQPYR__2,_DSSILFDFFEDTQPYR__3,_ESDC[+57]SVLSR__2,_FFAYSLPK__2,_HHNAFGFC[+57]R__2,_HWNDC[+57]KPALSAR__3,_KHWNDC[+57]KPALSAR__3,_LSDIVIGQC[+57]K__2,_NDFSNISK__2,_QENGDFASFK__2,_TNYYVDFSVR__2,_YKQENGDFASFK__2,_YKQENGDFASFK__3
F1PQ85	104_-7	-1.6705	0.340939	-4.89971	16	0.000160297	0.0122827		Mannan binding lectin serine peptidase 1		_DTC[+57]LGDSGGAFVILDDLSQR__2,_LPVVPYAEC[+57]K__2,_NAEPGLFPWQALIVVEDTSR__3,_SQPTC[+57]LPVC[+57]GQPSR__2,_TLSDVLQYVK__2,_VPNDKWFGSGALLSESWILTAAHVLR__4,_WFGSGALLSESWILTAAHVLR__3,_WVAQGLVSWGGPEEC[+57]GSK__2
J9P7F7	104_-7	-1.98609	0.23534	-8.43922	16	2.75321e-07	5.62573e-05		Fibrinogen C-terminal domain-containing protein (Ficolin 1)		_AWAYFSDVDLEKDVHSGLIGPLLIC[+57]R__4,_DFQITASGQYGQWAPK__2,_DLASGLIGPLLIC[+57]YK__2,_DMPILPGEIFK__2,_DTLPGLVMAQDQK__2,_DVHSGLIGPLLIC[+57]R__3,_EDPTLKENFR__3,_EWLQVDFR__2,_FHAINGYVK__2,_GELNEHLGLLGPYIR__2,_GELNEHLGLLGPYIR__3,_HNIFNPPIIAQYIR__3,_NALEPPLVAR__2,_NQASRPYSFYSSLISYDEDEGQGAEPR__3,_SWYFTENLER__2,_VDLLAPMIIHGIMTQGAR__3,_VDSC[+57]PEEPQLR__2,_VQHHMAPTKDEFDC[+57]K__4,_VVFQEFTDGSFTQPLYR__2,_WTVT…
F1PQ99	104_-7	-2.00141	0.282332	-7.08887	16	2.56497e-06	0.000393082		Mannan binding lectin serine peptidase 1		_APEPINTESHSVQILFR__2,_APEPINTESHSVQILFR__3,_ATGNEC[+57]PDPELPVHGK__2,_ATGNEC[+57]PDPELPVHGK__3,_DAC[+57]AGDSGGPMVTLDR__2,_DNVEMDTFQIEC[+57]LK__2,_EGGKDAC[+57]AGDSGGPMVTLDR__3,_ETTDTEQTPGQEVVFSPGSFMSITFR__3,_FPETLM[+16]EIEIPIVDHHTC[+57]QEAYAPLR__4,_FPETLMEIEIPIVDHHTC[+57]QEAYAPLR__3,_FPETLMEIEIPIVDHHTC[+57]QEAYAPLR__4,_HGLITFSTR__2,_IADC[+57]GAPAELK__2,_IEPLQATYSFK__2,_LYFM[+16]HFNLESSYLC[+57]EYD…
F1Q4A3	104_-7	-2.18346	0.529665	-4.12234	16	0.000798275	0.0407785		Coagulation factor X		_DTDKEEGNEVAHEVEM[+16]IIK__3,_DTDKEEGNEVAHEVEM[+16]IIK__4,_DTDKEEGNEVAHEVEMIIK__2,_DTDKEEGNEVAHEVEMIIK__3,_DTDKEEGNEVAHEVEMIIK__4,_DTYFVTGIVSWGEGC[+57]AR__2,_DWAESTLM[+16]TQK__2,_ETYDFDIAVIK__2,_FKDTYFVTGIVSWGEGC[+57]AR__2,_FKDTYFVTGIVSWGEGC[+57]AR__3,_KLC[+57]SVDNGDC[+57]DQFC[+57]R__2,_KLC[+57]SVDNGDC[+57]DQFC[+57]R__3,_LC[+57]SVDNGDC[+57]DQFC[+57]R__2,_LKTPITFR__2,_LSSSFSITQNM[+16]FC[+57]AGYDSK…
D3YJ60	230_-7	10.4903	1.57193	6.67351	15	7.4352e-06	0.000640273		Chitinase 3-like 1		_EEGILAYYEIC[+57]DFLR__2,_FPLTSAIK__2,_LLMGIPTFGR__2,_LTSQQVPYATK__2,_THGFDGLDLAWLHPER__4,_TLLSVGGWSFGSQR__2
E2R0C8	230_-7	10.0624	1.53768	6.54388	12	2.7539e-05	0.00150463		Pulmonary surfactant-associated protein B		_GVLAVTVGQVC[+57]HVVPLVVGGIC[+57]QC[+57]LAER__3,_GVLAVTVGQVC[+57]HVVPLVVGGIC[+57]QC[+57]LAER__4
F1PP29	230_-7	9.01678	2.24786	4.01126	16	0.00100787	0.0242293		Uncharacterized protein		_APPDVYLFLPPEEEQGTK__2,_APPDVYLFLPPEEEQGTK__3,_APPDVYLFLPPEEEQGTKDR__3,_ATNIFPYTAPGTK__2,_EPVNPGPLNK__2,_ESKEPVNPGPLNK__2,_ESKEPVNPGPLNK__3,_GVSSYLSPPSPLDLYVHK__2,_GVSSYLSPPSPLDLYVHK__3,_NDSPIQTDQYTTTGPHK__2,_NDSPIQTDQYTTTGPHK__3,_RAPPDVYLFLPPEEEQGTK__3,_TFSAC[+57]ALNFIPPTVK__2,_TYTC[+57]QVTYQGFTFK__2,_TYTC[+57]QVTYQGFTFKDEAR__3,_VTHPHLPK__2
P17129	230_-7	4.21544	0.291526	14.4599	16	1.32251e-10	7.94829e-08		Pulmonary surfactant-associated protein B		_ADDLC[+57]QEC[+57]QDIVR__2,_ALGHC[+57]LQEVWGNAR__2,_ALGHC[+57]LQEVWGNAR__3,_C[+57]EQFVEQHM[+16]PR__2,_C[+57]EQFVEQHM[+16]PR__3,_C[+57]SHEDSAGPALASLPSEWSPQESK__3,_DAHTTC[+57]QALGAC[+57]R__3,_EAIFQDM[+16]VR__2,_FLEHEC[+57]DVLPLK__2,_FLEHEC[+57]DVLPLK__3,_GPAFWC[+57]QSLEQALQC[+57]R__2,_GPAFWC[+57]QSLEQALQC[+57]R__3,_HLGLC[+57]KPGLPEPEQESELSDPLLDK__3,_HLGLC[+57]KPGLPEPEQESELSDPLLDK__4,_IQAM[+16]IPK_…
F1PRU3;J9P2K0	230_-7	3.66973	0.804431	4.56189	16	0.000319925	0.0101197		Fibulin 2		_AC[+57]IDVNEC[+57]WTSPGR__2,_C[+57]YQALTC[+57]EPGYALK__2,_NPLLC[+57]GR__2,_TTC[+57]HDFMEC[+57]QNSPAR__3
E2RGG9	230_-7	2.73701	0.605818	4.51787	16	0.000350355	0.0105282		Tryptophanyl-tRNA synthetase		_ATVGEEYKADC[+57]PPARPAPENSR__4,_DIIAC[+57]GFDIK__2,_DLTLDQAYGYAVENAK__2,_DMNQILDAYENK__2,_GIFFSHR__2,_GIFGFTDSDSIGK__2,_GPSSEAMHVGHLIPFIFTK__3,_GPSSEAMHVGHLIPFIFTK__4,_ISFPAIQAAPSFSNSFPQIFR__3,_KPFYLYTGR__2,_M[+16]SASDPNSSIFLTDTAK__2,_MSASDPNSSIFLTDTAK__2,_TLIEVLQPLIAEHQAR__3,_WLQDVFNVPLVIQMTDDEK__3
F1PSX2;H9GWR8;J9PAW5	230_-7	2.61693	0.564363	4.63696	16	0.000274113	0.00935677		Ig-like domain-containing protein		_ADGSPVTQGVETTKPSK__2,_ADGSPVTQGVETTKPSK__3,_ADGSPVTQGVETTKPSK__4,_ADGSPVTQGVETTKPSKQSNNK__3,_ADGSPVTQGVETTKPSKQSNNK__4,_ATLVC[+57]LISDFYPSGVTVAWKADGSPVTQGVETTKPSK__4
P01785	230_-7	2.56713	0.495823	5.17751	16	9.16505e-05	0.00423707		Ig heavy chain V region MOO		_LVESGGDLVKPGGSLR__2,_LVESGGDLVKPGGSLR__3
A0A0R3PHR0	230_-7	2.51887	0.719702	3.49988	15	0.00322433	0.0461386		Uncharacterized protein		_TVHEGTSVEK__2
L7N0K1	230_-7	2.29653	0.602614	3.81095	16	0.00153682	0.0329868		Ig-like domain-containing protein		_TLIYGSSYRPSGVPDR__2,_TLIYGSSYRPSGVPDR__3,_VTISC[+57]TGSSSNVGYGNYVGWYQQLPGTGPR__3
F1PEZ8	230_-7	1.8576	0.493629	3.76316	16	0.00169989	0.0341564		Ig-like domain-containing protein		_DGEDQTQDTEVVDTRPAGDGTFQK__3,_HPVSDHEVTLR__3,_VDLDTLR__2,_WAAVVVPSGQEQR__2
J9NWK3;J9P1K9	230_-7	1.66155	0.471096	3.52699	16	0.00279932	0.042099		Sushi, von Willebrand factor type A, EGF and pentraxin domain containing 1		_GAFQQAAQILR__2,_LSVQPAPAEDAAGR__2
E2RJJ6;F1PGC4	230_-7	1.65431	0.268568	6.15977	16	1.37184e-05	0.000916087		Metalloendopeptidase		_AGFAVNFFK__2,_C[+57]EAAC[+57]GGFLTK__2,_DGHSETSTLIGR__3,_ENIQPGQEYNFLK__2,_FYSDNSVQR__2,_GFQASHSTEC[+57]GGQVR__3,_KGFQASHSTEC[+57]GGQVR__4,_LPEPIVSTDSR__2,_MELQEVESLGETYDFDSIMHYAR__3
J9NSQ1;L7N0F2	230_-7	1.63576	0.403666	4.05225	16	0.000924721	0.0231566		Ig-like domain-containing protein		_ADGSPITQGVETTKPSK__2,_ADGSPITQGVETTKPSK__3,_ASPSVTLFPPSSEELGANK__2,_ASPSVTLFPPSSEELGANK__3,_ATLVC[+57]LISDFYPSGVTVAWK__3,_QSNNKYAASSYLSLTPDKWK__4,_SHSSFSC[+57]LVTHEGSTVEK__2,_SHSSFSC[+57]LVTHEGSTVEK__3,_SHSSFSC[+57]LVTHEGSTVEK__4,_SHSSFSC[+57]LVTHEGSTVEKK__2,_SHSSFSC[+57]LVTHEGSTVEKK__3,_SHSSFSC[+57]LVTHEGSTVEKK__4,_SHSSFSC[+57]LVTHEGSTVEKK__5,_YAASSYLSLTPDK__2,_YAASSYLSLTPDKWK__2,_YAASSYLSLTPDK…
J9P4J8	230_-7	1.4395	0.237529	6.06035	16	1.65297e-05	0.000993436		Complement factor H related 5		_C[+57]IDAC[+57]IIYEGNM[+16]NK__2,_C[+57]IDAC[+57]IIYEGNMNK__2,_C[+57]QSFYELR__2,_DMEQLC[+57]PPPPQIPNAQNMLTTVNYQDKEK__4,_EDSEAFSPVPVGTIYYYSC[+57]EYNFASPSR__3,_EM[+16]VEYDC[+57]DPYFLM[+16]TGPK__2,_EM[+16]VEYDC[+57]DPYFLMTGPK__2,_EMVEYDC[+57]DPYFLM[+16]TGPK__2,_EMVEYDC[+57]DPYFLMTGPK__2,_ENYLLHGPR__2,_GQVQSC[+57]GPPPQLLNGK__2,_GSTDIIC[+57]INGQWSEPPK__2,_ILM[+16]YPHR__2,_ILMYPHR__2,_IM[+16]C[+57]TEE…
E2RPJ4	230_-7	1.37063	0.379328	3.61331	16	0.00233267	0.0394342		Glutamate-cysteine ligase catalytic subunit		_EFIANHPDYK__3,_LDFLIPLSK__2,_VVINVPIFK__2,_WGVISASVDDR__2,_YNDIDLTIDKEIYEQLLQEGIDR__3
F1PXK3	230_-7	1.35877	0.274165	4.95604	16	0.000143015	0.005372		Nidogen 1		_ASMHGGEPTTIIR__2,_ASMHGGEPTTIIR__3,_C[+57]PDNTLGVDC[+57]IER__2,_EDLSPSVTQLAAEC[+57]VQR__2,_GIITDSVR__2,_GNLYWTDWNR__2,_IEHLPLEGSIMQK__3,_IFVGNSPVPIVFENTDLHSYVVMNHGR__4,_KDENQVPAVVAFSQGIQGLFWK__3,_LYGVTTALSQC[+57]PQGHNYC[+57]SVNNGGC[+57]THLC[+57]LATPGSR__4,_NIFWTDSHLDR__3,_NLYYTDWK__2,_QDLGSPEGIALDHLGR__3,_QELFPFGPGHGDLQLEPGDDR__3,_VEC[+57]LKPDESGR__3,_VIIGLAFDC[+57]VDK__2,_VLEGLQYPFAVTSYGK__2,_Y…
E2QWN7	230_-7	1.29619	0.280183	4.62621	16	0.000280236	0.00935677		Lymphocyte cytosolic protein 1		_AEC[+57]MLQQAER__2,_AYYHLLEQVAPK__3,_EGIC[+57]AIGGTSEQSSVGTQHSYSEEEK__3,_FSLVGIGGQDLNEGNR__2,_ISFDEFIK__2,_LSPEELLLR__2,_MINLSVPDTIDER__2,_NEALIALLR__2,_NWMNSLGVNPR__2,_TENLNDEEKLNNAK__3,_VNDDIIVNWVNETLK__2,_VNHLYSDLADALVIFQLYEK__3,_YTLNILEEIGGGQK__2
F1P8V0;J9P6T3	230_-7	1.28061	0.308016	4.1576	16	0.000741433	0.0202546		Phospholipid transfer protein		_AGALQLSLVGDKVPHDLDM[+16]LLR__3,_AGALQLSLVGDKVPHDLDM[+16]LLR__4,_ATYFGSIVLLSPAVIDSPLK__2,_ATYFGSIVLLSPAVIDSPLK__3,_AVEPQLQEEER__2,_DPVASTSNLDMDFR__2,_EVVTNHAGFLTIGADLHFAK__3,_FLEQELETITIPDLR__2,_FLEQELETITIPDLR__3,_GAFFPLAER__2,_GVQIPLPEGINFVR__2,_GVQIPLPEGINFVR__3,_M[+16]HAAFGGTFK__2,_SSVDDLVGIDYSLLK__2,_SSVDDLVGIDYSLLKDPVASTSNLDM[+16]DFR__3,_SSVDDLVGIDYSLLKDPVASTSNLDMDFR__3,_TALELSGDPTGR__2,_TM…
J9P028	230_-7	1.2077	0.337178	3.58178	16	0.00249334	0.0394342		Glutathione peroxidase		_FLVGPDGIPIM[+16]R__2,_FLVGPDGIPIMR__2,_FYTFLK__2,_LFWEPM[+16]K__2,_LFWEPM[+16]KVHDIR__2,_LFWEPM[+16]KVHDIR__3,_LFWEPMK__2,_LFWEPMKVHDIR__3,_M[+16]DILAYM[+16]R__2,_M[+16]DILAYMR__2,_MDILAYM[+16]R__2,_MDILAYMR__2,_NSC[+57]PPTSELLGSPGR__2,_NSC[+57]PPTSELLGSPGR__3,_QEPGENSEILPSLK__2,_QEPGENSEILPSLKYVRPGGGFVPNFQLFEK__4,_YVRPGGGFVPNFQLFEK__2,_YVRPGGGFVPNFQLFEK__3
F1PE28	230_-7	1.20569	0.342313	3.52219	16	0.00282786	0.042099		Transketolase		_AVELAANTK__2,_HQPTAIIAK__2,_ILVTPPQEDAPSVNITNIR__2,_ILVTPPQEDAPSVNITNIR__3,_IVTVEDHYYEGGIGEAVSSALVGEPGITVSR__3,_KITSDLDGHPVPK__3,_LAVGEVPR__2,_LDNLIAILDINR__2,_LGQSDPTPLQHQVDVYQK__3,_NMADQIVQEIYNQIQSQK__3,_NSTFSEIFR__2,_QAFTDVATGSLGQGLGAAC[+57]GMAYTGK__3,_SIPTATIFYPSDGVSTEK__2,_SKDDQVTVIGAGVTLHEALAAAELLK__3,_SKDDQVTVIGAGVTLHEALAAAELLK__4,_TSRPENAIIYNNNEDFQIK__3,_TVPFC[+57]SAFGAFFTR__2,_VLDPFTIKP…
F6UME0	230_-7	1.20002	0.187007	6.41696	16	8.52277e-06	0.000640273		Uncharacterized protein		_AIGYLNTGYQR__2,_ALLAYAFALAGNQEK__2,_ALLAYAFALAGNQEK__3,_APSAEVEM[+16]TSYVLLAYLVAQPAPTSEELTSASR__4,_APSAEVEMTSYVLLAYLVAQPAPTSEELTSASR__4,_ATVLNYLSK__2,_AVDQSVLLAKPEAELSAASVYNLLPVK__3,_AVDQSVLLAKPEAELSAASVYNLLPVK__4,_DGSYSTFGEQYGK__2,_DLFSC[+57]ISFTVPR__2,_DLFSC[+57]ISFTVPR__3,_DLKPAIVK__2,_DLSGFPGSLNQQEEDDRDC[+57]VHHHNIYINGVK__4,_DLSGFPGSLNQQEEDDRDC[+57]VHHHNIYINGVK__5,_DM[+16]YSFLK__2,_DMYSFLK__…
F1PNY2	230_-7	1.19028	0.331756	3.58782	16	0.00246173	0.0394342		Uncharacterized protein		_ASQSLLHSDGNTYLDWYLQKPGQSPQLLIYLVSNR__4,_DSTYSLSSTLTMSSTEYLSHELYSC[+57]EITHK__4,_NDAQPAVYLFQPSPDQLHTGSASVVC[+57]LLNSFYPK__4,_RNDAQPAVYLFQPSPDQLHTGSASVVC[+57]LLNSFYPK__4,_RNDAQPAVYLFQPSPDQLHTGSASVVC[+57]LLNSFYPK__5,_SLPSTLIKSFQR__3,_VDGVIQDTGIQESVTEQDK__2,_VDGVIQDTGIQESVTEQDK__3,_WKVDGVIQDTGIQESVTEQDK__3
F1PFS7	230_-7	1.13239	0.292745	3.86818	16	0.00136212	0.0303198		Coagulation factor VIII		_AWAYFSDVDLEKDVHSGLIGPLLIC[+57]R__4,_DFQITASGQYGQWAPK__2,_DLASGLIGPLLIC[+57]YK__2,_DMPILPGEIFK__2,_DTLPGLVMAQDQK__2,_DVHSGLIGPLLIC[+57]R__3,_EDPTLKENFR__3,_EWLQVDFR__2,_FHAINGYVK__2,_GELNEHLGLLGPYIR__2,_GELNEHLGLLGPYIR__3,_HNIFNPPIIAQYIR__3,_NALEPPLVAR__2,_NQASRPYSFYSSLISYDEDEGQGAEPR__3,_SWYFTENLER__2,_VDLLAPMIIHGIMTQGAR__3,_VDSC[+57]PEEPQLR__2,_VQHHMAPTKDEFDC[+57]K__4,_VVFQEFTDGSFTQPLYR__2,_WTVT…
F6V9M3	230_-7	0.683078	0.189835	3.59828	16	0.00240796	0.0394342		Tetratricopeptide repeat domain 38		_ASGTMLDVVDSC[+57]SMLYR__2,_DVGLPLC[+57]QALVEAEK__2,_IYPFWTPSIPLSSYVK__2,_LHVSAVETFAK__3,_VVELLLPIR__2
F1Q421	230_-7	-0.581525	0.165447	-3.51486	16	0.00287198	0.042099		Plasminogen		_ATTVM[+16]GIPC[+57]QEWAAQEPHR__2,_ATTVM[+16]GIPC[+57]QEWAAQEPHR__3,_ATTVMGIPC[+57]QEWAAQEPHR__2,_ATTVMGIPC[+57]QEWAAQEPHR__3,_C[+57]EEETGFIC[+57]R__2,_C[+57]QSWSSM[+16]TPHR__2,_C[+57]QSWSSM[+16]TPHR__3,_C[+57]QSWSSMTPHR__2,_C[+57]QSWSSMTPHR__3,_C[+57]TTPPPPSGPTYQC[+57]LK__2,_C[+57]TTPPPPSGPTYQC[+57]LK__3,_DKYILQGVTSWGLGC[+57]ARPNKPGVYVR__4,_DVFLFEK__2,_EAQLPVIENK__2,_EQQC[+57]VIM[+16]PENSK__2,_E…
E2RT60	230_-7	-1.25072	0.34623	-3.61241	16	0.00233715	0.0394342		Integrin beta		_FC[+57]EC[+57]DNFNC[+57]DR__2,_IGFGSFVEK__2,_LQPEDITQIQPQQLVLQLR__3,_NVLSLTDKGEVFNELVGK__3
E2RNR9;J9P319	230_-7	-1.25276	0.308181	-4.06502	16	0.000900257	0.0231566		Osteomodulin		_IDLGVFAK__2,_LLLGYNEISR__2,_LM[+16]QLNLC[+57]NNR__2,_LPNLLQLHLQHNNLEDFPFPLPK__4,_QAFYIPR__2
F1PBI6	230_-7	-1.45403	0.272449	-5.33689	16	6.67783e-05	0.00334448		Thrombospondin 1		_AGTLDLSLTVQGM[+16]QHVVSVEEALLATGQWK__3,_AQGYSGLSVK__2,_AQLYIDC[+57]EK__2,_AQLYIDC[+57]EKM[+16]ENAELDVPIQSIFTR__3,_C[+57]DNC[+57]PYNHNPDQADTDNNGEGDAC[+57]AADIDGDGILNER__4,_C[+57]ENTDPGYNC[+57]LPC[+57]PPR__2,_C[+57]ENTDPGYNC[+57]LPC[+57]PPR__3,_C[+57]GTC[+57]PPGYSGNGIQC[+57]K__2,_C[+57]QNSVTIC[+57]K__2,_C[+57]SYLGHYSDPM[+16]YR__2,_C[+57]SYLGHYSDPM[+16]YR__3,_C[+57]SYLGHYSDPMYR__2,_DC[+57]VGDATENQI…
E2R9D2	230_-7	-1.46909	0.373886	-3.92924	16	0.00119769	0.0276851		Uncharacterized protein		_C[+57]FEPQLLQFFHEK__3,_SC[+57]EQC[+57]QTLAVR__2,_WASEASYQEVPAEQALSWGLGNHAFC[+57]R__3
F1PQ85	230_-7	-1.51598	0.340939	-4.44648	16	0.000406136	0.0116232		Mannan binding lectin serine peptidase 1		_DTC[+57]LGDSGGAFVILDDLSQR__2,_LPVVPYAEC[+57]K__2,_NAEPGLFPWQALIVVEDTSR__3,_SQPTC[+57]LPVC[+57]GQPSR__2,_TLSDVLQYVK__2,_VPNDKWFGSGALLSESWILTAAHVLR__4,_WFGSGALLSESWILTAAHVLR__3,_WVAQGLVSWGGPEEC[+57]GSK__2
F6USM4	230_-7	-1.57795	0.170539	-9.25271	16	8.00336e-08	2.40501e-05		Mannan binding lectin serine peptidase 2		_AEAIFIHEGYTPDAGFDNDIALIK__3,_GSSALESFTAVC[+57]QR__2,_LASPGFPGAYANHQER__2,_LASPGFPGAYANHQER__3,_LGDFPWQVLLLGR__2,_LSSGTEVLATLC[+57]GQESTDTER__3,_QGYVLHR__2,_SPGSSLDVTFR__2,_SPPVC[+57]EPVC[+57]GVSTR__2,_TTAAGALLR__2,_VAVSC[+57]DPGYELLR__2,_VDFLTGPGVTTYGAGIR__2,_WALTAPPGYR__2
J9P7F7	230_-7	-1.58374	0.23534	-6.72959	16	4.83732e-06	0.000581446		Fibrinogen C-terminal domain-containing protein (Ficolin 1)		_AWAYFSDVDLEKDVHSGLIGPLLIC[+57]R__4,_DFQITASGQYGQWAPK__2,_DLASGLIGPLLIC[+57]YK__2,_DMPILPGEIFK__2,_DTLPGLVMAQDQK__2,_DVHSGLIGPLLIC[+57]R__3,_EDPTLKENFR__3,_EWLQVDFR__2,_FHAINGYVK__2,_GELNEHLGLLGPYIR__2,_GELNEHLGLLGPYIR__3,_HNIFNPPIIAQYIR__3,_NALEPPLVAR__2,_NQASRPYSFYSSLISYDEDEGQGAEPR__3,_SWYFTENLER__2,_VDLLAPMIIHGIMTQGAR__3,_VDSC[+57]PEEPQLR__2,_VQHHMAPTKDEFDC[+57]K__4,_VVFQEFTDGSFTQPLYR__2,_WTVT…
F1PZC6	230_-7	-1.8422	0.285195	-6.45944	16	7.88528e-06	0.000640273		Histidine rich glycoprotein		_ADLSYDIEVSDLESPK__2,_ADLSYDIEVSDLESPKDIAINC[+57]EVFNFAEHR__4,_DIAINC[+57]EVFNFAEHR__2,_DIAINC[+57]EVFNFAEHR__3,_DSSILFDFFEDTQPYR__2,_DSSILFDFFEDTQPYR__3,_ESDC[+57]SVLSR__2,_FFAYSLPK__2,_HHNAFGFC[+57]R__2,_HWNDC[+57]KPALSAR__3,_KHWNDC[+57]KPALSAR__3,_LSDIVIGQC[+57]K__2,_NDFSNISK__2,_QENGDFASFK__2,_TNYYVDFSVR__2,_YKQENGDFASFK__2,_YKQENGDFASFK__3
F1PSS2	230_-7	-1.88482	0.233031	-8.08828	16	4.80814e-07	9.63231e-05		Thrombospondin 4		_AFSGSSQSPDSIELR__2,_AVAEPGIQLK__2,_C[+57]EAC[+57]PVGFTGPVVQGIGISFAK__3,_C[+57]GPC[+57]KPGYTGDQTR__3,_C[+57]VNLAPGFR__2,_DGVGDIC[+57]ETDFDQDQVIDR__3,_DTDGDGKGDAC[+57]DDDMDGDGIK__3,_DVDIDSYPDEELPC[+57]SAR__2,_IDVC[+57]PENAEVTLTDFR__2,_LVPNPAQEDSNR__2,_NILDNC[+57]PR__2,_NILNNDQKDTDGDGKGDAC[+57]DDDM[+16]DGDGIK__4,_NILNNDQKDTDGDGKGDAC[+57]DDDMDGDGIK__3,_NILNNDQKDTDGDGKGDAC[+57]DDDMDGDGIK__4,_NPELNPC[…
F1PQ99	230_-7	-1.97505	0.282332	-6.99549	16	3.01966e-06	0.000453704		Mannan binding lectin serine peptidase 1		_APEPINTESHSVQILFR__2,_APEPINTESHSVQILFR__3,_ATGNEC[+57]PDPELPVHGK__2,_ATGNEC[+57]PDPELPVHGK__3,_DAC[+57]AGDSGGPMVTLDR__2,_DNVEMDTFQIEC[+57]LK__2,_EGGKDAC[+57]AGDSGGPMVTLDR__3,_ETTDTEQTPGQEVVFSPGSFMSITFR__3,_FPETLM[+16]EIEIPIVDHHTC[+57]QEAYAPLR__4,_FPETLMEIEIPIVDHHTC[+57]QEAYAPLR__3,_FPETLMEIEIPIVDHHTC[+57]QEAYAPLR__4,_HGLITFSTR__2,_IADC[+57]GAPAELK__2,_IEPLQATYSFK__2,_LYFM[+16]HFNLESSYLC[+57]EYD…
E2RJE0	230_-7	-2.32119	0.635179	-3.65439	16	0.00213879	0.038952		Cartilage oligomeric matrix protein		_C[+57]EAC[+57]PPGYSGPAHEGVGLAFAK__3,_C[+57]INTKPGFR__2,_C[+57]NDTIPEDYETQR__2,_DNC[+57]PTVPNSAQQDSDHDGQGDAC[+57]DDDDDNDGVPDSR__4,_DSDGDGVGDAC[+57]DNC[+57]PQK__2,_DTDQDGKGDAC[+57]DDDIDGDRIR__4,_DVDHDFVGDAC[+57]DSDQDQDGDGHQDSR__3,_DVDHDFVGDAC[+57]DSDQDQDGDGHQDSR__4,_ELQETNAALQDVR__2,_FC[+57]PDGTPSPC[+57]HEK__2,_FC[+57]PDGTPSPC[+57]HEK__3,_FYEGPELVADSNVVLDTTMR__3,_LGVFC[+57]FSQENIIWANLR__2,_LVPNPNQ…
A0A0B4J198	230_-7	-3.1334	0.620603	-5.04896	16	0.000118578	0.0050069		Adiponectin, C1Q and collagen domain containing		_AM[+16]LFTYDQYQEK__2,_AMLFTYDQYQEK__2,_DKAM[+16]LFTYDQYQEK__2,_DKAM[+16]LFTYDQYQEK__3,_GDTGETGVTGVEGPR__2,_IFYNLQNHYDGTTGK__2,_IFYNLQNHYDGTTGK__3,_ITVPNVPIR__2,_SAFSVGLESR__2
E2R608;E2RTL5;F1Q0B2	230_-7	-3.25195	0.739257	-4.39894	9	0.00172303	0.0341564		MOB kinase activator 1B		_ELAPLQELIEK__2
E2R0Z0	230_-7	-4.09427	1.10527	-3.70432	16	0.00192471	0.0361484		Cadherin 6		_IHDINDNEPIFTK__3,_TPESSPPGTPIGR__2
F1Q117	230_-7	-4.75976	1.27055	-3.74621	16	0.00176181	0.0341564		Attractin		_LTLTPWVGLR__2
E2RS63	230_-7	-6.71921	1.33772	-5.0229	16	0.000124964	0.0050069		Fumarylacetoacetase		_[-89]MSFVAVAEDSDFPIHNLPYGVFSTPGNPR__3,_AFLQNLLSASHAR__3,_WEYVPLGPFLGK__2
D3YJ60	104_34	8.70847	1.54313	5.64337	15	4.67324e-05	0.0286002		Chitinase 3-like 1		_EEGILAYYEIC[+57]DFLR__2,_FPLTSAIK__2,_LLMGIPTFGR__2,_LTSQQVPYATK__2,_THGFDGLDLAWLHPER__4,_TLLSVGGWSFGSQR__2
D3YJ60	75_34	8.69944	0.961568	9.04714	15	1.83459e-07	5.62302e-05		Chitinase 3-like 1		_EEGILAYYEIC[+57]DFLR__2,_FPLTSAIK__2,_LLMGIPTFGR__2,_LTSQQVPYATK__2,_THGFDGLDLAWLHPER__4,_TLLSVGGWSFGSQR__2
F1PWW2	75_34	6.45302	1.40513	4.59248	16	0.000300376	0.0141639		Napsin A aspartic peptidase		_AGPQGGGSAQAQFSGWRPS__2,_C[+57]HFFSLPC[+57]WFHHR__4,_FAIQYGTGR__2,_LDGILSEDK__2,_LDGILSEDKLTIGGVK__2,_LDGILSEDKLTIGGVK__3
E2R0C8	75_34	5.99689	0.817295	7.33748	12	9.00563e-06	0.00110409		Pulmonary surfactant-associated protein B		_GVLAVTVGQVC[+57]HVVPLVVGGIC[+57]QC[+57]LAER__3,_GVLAVTVGQVC[+57]HVVPLVVGGIC[+57]QC[+57]LAER__4
E2R0T6;H9GW49	75_34	5.71883	0.957021	5.97565	16	1.93951e-05	0.00198154		Heat shock protein family A (Hsp70) member 8		_DAGTIAGLNVLR__2,_MVNHFIAEFK__3,_SINPDEAVAYGAAVQAAILSGDK__3,_STAGDTHLGGEDFDNR__3
E2RRU2;J9NYQ3	75_34	4.26669	0.971992	4.38964	16	0.00045697	0.0200088		Sphingomyelin phosphodiesterase acid like 3A		_GSPINSLFVAPAVTPVK__2,_QVFPALGNHDYWPQDQLPVVTSR__3,_VYNAVADLWEPWLDEEALHTLR__3
F1PRU3;J9P2K0	75_34	2.84551	0.490834	5.79729	16	2.72446e-05	0.00238585		Fibulin 2		_AC[+57]IDVNEC[+57]WTSPGR__2,_C[+57]YQALTC[+57]EPGYALK__2,_NPLLC[+57]GR__2,_TTC[+57]HDFMEC[+57]QNSPAR__3
P17129	75_34	2.46312	0.171008	14.4036	16	1.40184e-10	8.5933e-08		Pulmonary surfactant-associated protein B		_ADDLC[+57]QEC[+57]QDIVR__2,_ALGHC[+57]LQEVWGNAR__2,_ALGHC[+57]LQEVWGNAR__3,_C[+57]EQFVEQHM[+16]PR__2,_C[+57]EQFVEQHM[+16]PR__3,_C[+57]SHEDSAGPALASLPSEWSPQESK__3,_DAHTTC[+57]QALGAC[+57]R__3,_EAIFQDM[+16]VR__2,_FLEHEC[+57]DVLPLK__2,_FLEHEC[+57]DVLPLK__3,_GPAFWC[+57]QSLEQALQC[+57]R__2,_GPAFWC[+57]QSLEQALQC[+57]R__3,_HLGLC[+57]KPGLPEPEQESELSDPLLDK__3,_HLGLC[+57]KPGLPEPEQESELSDPLLDK__4,_IQAM[+16]IPK_…
E2R9T6	75_34	2.34426	0.416621	5.62683	10	0.000219373	0.0139302		Interleukin enhancer binding factor 2		_ILPTLEAVAALGNK__2
E2RGG9	75_34	1.48379	0.371315	3.99605	16	0.00104064	0.0354395		Tryptophanyl-tRNA synthetase		_ATVGEEYKADC[+57]PPARPAPENSR__4,_DIIAC[+57]GFDIK__2,_DLTLDQAYGYAVENAK__2,_DMNQILDAYENK__2,_GIFFSHR__2,_GIFGFTDSDSIGK__2,_GPSSEAMHVGHLIPFIFTK__3,_GPSSEAMHVGHLIPFIFTK__4,_ISFPAIQAAPSFSNSFPQIFR__3,_KPFYLYTGR__2,_M[+16]SASDPNSSIFLTDTAK__2,_MSASDPNSSIFLTDTAK__2,_TLIEVLQPLIAEHQAR__3,_WLQDVFNVPLVIQMTDDEK__3
F1PNI3	75_34	1.39992	0.329185	4.25269	11	0.00135958	0.0374758		Uncharacterized protein		_[-131]MPYQYPALTPEQK__2
E2QWN7	75_34	1.35374	0.172372	7.85362	16	7.04083e-07	0.000143868		Lymphocyte cytosolic protein 1		_AEC[+57]MLQQAER__2,_AYYHLLEQVAPK__3,_EGIC[+57]AIGGTSEQSSVGTQHSYSEEEK__3,_FSLVGIGGQDLNEGNR__2,_ISFDEFIK__2,_LSPEELLLR__2,_MINLSVPDTIDER__2,_NEALIALLR__2,_NWMNSLGVNPR__2,_TENLNDEEKLNNAK__3,_VNDDIIVNWVNETLK__2,_VNHLYSDLADALVIFQLYEK__3,_YTLNILEEIGGGQK__2
F1P8V0;J9P6T3	75_34	0.858098	0.184558	4.64948	16	0.000267151	0.0141639		Phospholipid transfer protein		_AGALQLSLVGDKVPHDLDM[+16]LLR__3,_AGALQLSLVGDKVPHDLDM[+16]LLR__4,_ATYFGSIVLLSPAVIDSPLK__2,_ATYFGSIVLLSPAVIDSPLK__3,_AVEPQLQEEER__2,_DPVASTSNLDMDFR__2,_EVVTNHAGFLTIGADLHFAK__3,_FLEQELETITIPDLR__2,_FLEQELETITIPDLR__3,_GAFFPLAER__2,_GVQIPLPEGINFVR__2,_GVQIPLPEGINFVR__3,_M[+16]HAAFGGTFK__2,_SSVDDLVGIDYSLLK__2,_SSVDDLVGIDYSLLKDPVASTSNLDM[+16]DFR__3,_SSVDDLVGIDYSLLKDPVASTSNLDMDFR__3,_TALELSGDPTGR__2,_TM…
F1PE28	75_34	0.849612	0.216498	3.92435	16	0.0012101	0.0374758		Transketolase		_AVELAANTK__2,_HQPTAIIAK__2,_ILVTPPQEDAPSVNITNIR__2,_ILVTPPQEDAPSVNITNIR__3,_IVTVEDHYYEGGIGEAVSSALVGEPGITVSR__3,_KITSDLDGHPVPK__3,_LAVGEVPR__2,_LDNLIAILDINR__2,_LGQSDPTPLQHQVDVYQK__3,_NMADQIVQEIYNQIQSQK__3,_NSTFSEIFR__2,_QAFTDVATGSLGQGLGAAC[+57]GMAYTGK__3,_SIPTATIFYPSDGVSTEK__2,_SKDDQVTVIGAGVTLHEALAAAELLK__3,_SKDDQVTVIGAGVTLHEALAAAELLK__4,_TSRPENAIIYNNNEDFQIK__3,_TVPFC[+57]SAFGAFFTR__2,_VLDPFTIKP…
F6UME0	75_34	0.758625	0.108547	6.98891	16	3.05472e-06	0.000468136		Uncharacterized protein		_AIGYLNTGYQR__2,_ALLAYAFALAGNQEK__2,_ALLAYAFALAGNQEK__3,_APSAEVEM[+16]TSYVLLAYLVAQPAPTSEELTSASR__4,_APSAEVEMTSYVLLAYLVAQPAPTSEELTSASR__4,_ATVLNYLSK__2,_AVDQSVLLAKPEAELSAASVYNLLPVK__3,_AVDQSVLLAKPEAELSAASVYNLLPVK__4,_DGSYSTFGEQYGK__2,_DLFSC[+57]ISFTVPR__2,_DLFSC[+57]ISFTVPR__3,_DLKPAIVK__2,_DLSGFPGSLNQQEEDDRDC[+57]VHHHNIYINGVK__4,_DLSGFPGSLNQQEEDDRDC[+57]VHHHNIYINGVK__5,_DM[+16]YSFLK__2,_DMYSFLK__…
O18840	75_34	0.757868	0.196087	3.86495	16	0.00137142	0.0374758		Actin, cytoplasmic 1		_[-89]MDDDIAALVVDNGSGM[+16]C[+57]K__2,_[-89]MDDDIAALVVDNGSGMC[+57]K__2,_AGFAGDDAPR__2,_AVFPSIVGRPR__2,_AVFPSIVGRPR__3,_C[+57]PEALFQPSFLGM[+16]ESC[+57]GIHETTFNSIM[+16]K__3,_C[+57]PEALFQPSFLGMESC[+57]GIHETTFNSIM[+16]K__3,_C[+57]PEALFQPSFLGMESC[+57]GIHETTFNSIMK__3,_C[+57]PEALFQPSFLGMESC[+57]GIHETTFNSIMK__4,_DLTDYLM[+16]K__2,_DLTDYLMK__2,_DSYVGDEAQSK__2,_EITALAPSTM[+16]K__2,_EITALAPSTMK__2,_EKLC[+57]…
F6Y290	75_34	0.679282	0.162365	4.18367	16	0.000702073	0.0268982		Leukotriene A(4) hydrolase		_AILPC[+57]QDTPSVK__2,_ASM[+16]HPVTAM[+16]LVGK__3,_ASMHPVTAM[+16]LVGK__3,_ASMHPVTAMLVGK__3,_C[+57]SVDFPR__2,_DFLYSHFK__2,_DGEEPDPEDPSR__2,_DGEEPDPEDPSRK__3,_DLSSHQLNEFLAQM[+16]LQK__3,_DLSSHQLNEFLAQMLQK__3,_EHPYLFSQC[+57]QAIHC[+57]R__2,_EHPYLFSQC[+57]QAIHC[+57]R__3,_EHPYLFSQC[+57]QAIHC[+57]R__4,_ELVALM[+16]SAIR__2,_ELVALMSAIR__2,_GSPM[+16]EISLPIALSK__2,_GSPMEISLPIALSK__2,_HFHALGGWGELQNSIK__3,_LTYS…
E2R9B6	75_34	0.677472	0.160117	4.23111	16	0.000635781	0.0259822		Fetuin B		_ALFYVNKPGR__2,_ASSQWVYGPAYFVEYLIK__2,_ATDLSDPTVLEAALESLAK__2,_ATDLSDPTVLEAALESLAK__3,_DGYVLSLNR__2,_FVSVTC[+57]HFFEPQVPAPGEENASASQGPVDLPGVGEFQQK__4,_GSVQYLPDLDDEKKPEGAQENSPVEAFPVK__3,_GSVQYLPDLDDEKKPEGAQENSPVEAFPVK__4,_HLHESVYGQC[+57]K__3,_KDGYVLSLNR__2,_KLVVLPFPNK__2,_KLVVLPFPNKEQR__3,_KPEGAQENSPVEAFPVK__3,_LDLTTDPQGESLDVSFLFLGPM[+16]ER__3,_LDLTTDPQGESLDVSFLFLGPMER__3,_LVVLPFPNK__2,_LVVLPFPNKEQ…
J9P4J8	75_34	0.673675	0.142474	4.7284	16	0.000227246	0.0139302		Complement factor H related 5		_C[+57]IDAC[+57]IIYEGNM[+16]NK__2,_C[+57]IDAC[+57]IIYEGNMNK__2,_C[+57]QSFYELR__2,_DMEQLC[+57]PPPPQIPNAQNMLTTVNYQDKEK__4,_EDSEAFSPVPVGTIYYYSC[+57]EYNFASPSR__3,_EM[+16]VEYDC[+57]DPYFLM[+16]TGPK__2,_EM[+16]VEYDC[+57]DPYFLMTGPK__2,_EMVEYDC[+57]DPYFLM[+16]TGPK__2,_EMVEYDC[+57]DPYFLMTGPK__2,_ENYLLHGPR__2,_GQVQSC[+57]GPPPQLLNGK__2,_GSTDIIC[+57]INGQWSEPPK__2,_ILM[+16]YPHR__2,_ILMYPHR__2,_IM[+16]C[+57]TEE…
E2R5W6	75_34	0.352905	0.0914381	3.8595	16	0.00138727	0.0374758		GC vitamin D binding protein		_ALFYVNKPGR__2,_ASSQWVYGPAYFVEYLIK__2,_ATDLSDPTVLEAALESLAK__2,_ATDLSDPTVLEAALESLAK__3,_DGYVLSLNR__2,_FVSVTC[+57]HFFEPQVPAPGEENASASQGPVDLPGVGEFQQK__4,_GSVQYLPDLDDEKKPEGAQENSPVEAFPVK__3,_GSVQYLPDLDDEKKPEGAQENSPVEAFPVK__4,_HLHESVYGQC[+57]K__3,_KDGYVLSLNR__2,_KLVVLPFPNK__2,_KLVVLPFPNKEQR__3,_KPEGAQENSPVEAFPVK__3,_LDLTTDPQGESLDVSFLFLGPM[+16]ER__3,_LDLTTDPQGESLDVSFLFLGPMER__3,_LVVLPFPNK__2,_LVVLPFPNKEQ…
E2R4V3	75_34	-0.394064	0.0961127	-4.10003	16	0.000836511	0.0301636		Serpin family F member 2		_DSFHLNEQFTVPVDM[+16]M[+16]HAR__3,_DSFHLNEQFTVPVDM[+16]M[+16]HAR__4,_DSFHLNEQFTVPVDM[+16]MHAR__3,_DSFHLNEQFTVPVDM[+16]MHAR__4,_DSFHLNEQFTVPVDMM[+16]HAR__3,_DSFHLNEQFTVPVDMM[+16]HAR__4,_DSFHLNEQFTVPVDMMHAR__3,_DSFHLNEQFTVPVDMMHAR__4,_EQQDSPDDRDYFQNR__3,_FDPSLTQR__2,_GAPTPEQTR__2,_GDDLLNINQWVK__2,_GDKPFGPDLK__2,_GFPIKEDFLK__2,_KEQQDSPDDRDYFQNR__3,_KEQQDSPDDRDYFQNR__4,_KGDDLLNINQWVK__2,_KGDDLLNINQWV…
E2QX19;J9P7N9	75_34	-0.515282	0.111446	-4.62359	16	0.000281753	0.0141639		Uncharacterized protein		_C[+57]ADDVRPEDC[+57]YNGVGER__3,_C[+57]EIAGWGETK__2,_DSHGPWC[+57]YTTDPGTPFDYC[+57]ALR__3,_EQWVLTAR__2,_FLDKDLDDNYC[+57]R__3,_GTVAITTGGLPC[+57]QHWSHR__3,_HESTTLNC[+57]FR__2,_LERPVTLNQR__2,_LERPVTLNQR__3,_M[+16]VC[+57]GPSGSQLVLLK__2,_MVC[+57]GPSGSQLVLLK__2,_NGLEENFC[+57]R__2,_NPDGSERPWC[+57]YTTDPQVER__3,_NPDRDPGGPWC[+57]YTTDPAVR__3,_QC[+57]FSSC[+57]HVPLM[+16]GYEVWLGTLFQNPQPGEPGLQQIPVAK__4,_QGQHFC[+…
E2RN74	75_34	-0.518407	0.0976383	-5.30946	16	7.05029e-05	0.00540229		Carboxypeptidase B2		_AHLHDSTILFR__3,_AM[+16]ANFLR__2,_AMANFLR__2,_C[+57]IGTDLNR__2,_DHEELSLVASEAVR__3,_FIKPTC[+57]AEALAAISEIAGHVIR__3,_FIKPTC[+57]AEALAAISEIAGHVIR__4,_HVDFYVM[+16]PLVNVDGYDFTWK__3,_HVDFYVMPLVNVDGYDFTWK__3,_HWC[+57]EEGASSLSC[+57]SETYC[+57]GPYPESEPEVK__3,_IHIGSSYEK__2,_NAIWIDC[+57]GIHAR__2,_NAIWIDC[+57]GIHAR__3,_SKDHEELSLVASEAVR__2,_SKDHEELSLVASEAVR__3,_SKDHEELSLVASEAVR__4,_TSSSFYER__2,_YGFLLPER__2,_YH…
E2RPE9	75_34	-0.858016	0.202713	-4.23266	11	0.00140611	0.0374758		Adipocyte plasma membrane associated protein		_GLFEVNPWK__2
D3YJ60	230_34	8.82163	1.54313	5.7167	15	4.0804e-05	0.00513151		Chitinase 3-like 1		_EEGILAYYEIC[+57]DFLR__2,_FPLTSAIK__2,_LLMGIPTFGR__2,_LTSQQVPYATK__2,_THGFDGLDLAWLHPER__4,_TLLSVGGWSFGSQR__2
E2R0C8	230_34	6.39931	1.39428	4.58967	12	0.000621936	0.0339803		Pulmonary surfactant-associated protein B		_GVLAVTVGQVC[+57]HVVPLVVGGIC[+57]QC[+57]LAER__3,_GVLAVTVGQVC[+57]HVVPLVVGGIC[+57]QC[+57]LAER__4
P01785	230_34	2.57218	0.495823	5.18769	16	8.98074e-05	0.00674678		Ig heavy chain V region MOO		_LVESGGDLVKPGGSLR__2,_LVESGGDLVKPGGSLR__3
P17129	230_34	2.30826	0.291526	7.91785	16	6.33847e-07	0.000380942		Pulmonary surfactant-associated protein B		_ADDLC[+57]QEC[+57]QDIVR__2,_ALGHC[+57]LQEVWGNAR__2,_ALGHC[+57]LQEVWGNAR__3,_C[+57]EQFVEQHM[+16]PR__2,_C[+57]EQFVEQHM[+16]PR__3,_C[+57]SHEDSAGPALASLPSEWSPQESK__3,_DAHTTC[+57]QALGAC[+57]R__3,_EAIFQDM[+16]VR__2,_FLEHEC[+57]DVLPLK__2,_FLEHEC[+57]DVLPLK__3,_GPAFWC[+57]QSLEQALQC[+57]R__2,_GPAFWC[+57]QSLEQALQC[+57]R__3,_HLGLC[+57]KPGLPEPEQESELSDPLLDK__3,_HLGLC[+57]KPGLPEPEQESELSDPLLDK__4,_IQAM[+16]IPK_…
E2RJJ6;F1PGC4	230_34	1.49455	0.268568	5.56488	16	4.26915e-05	0.00513151		Metalloendopeptidase		_AGFAVNFFK__2,_C[+57]EAAC[+57]GGFLTK__2,_DGHSETSTLIGR__3,_ENIQPGQEYNFLK__2,_FYSDNSVQR__2,_GFQASHSTEC[+57]GGQVR__3,_KGFQASHSTEC[+57]GGQVR__4,_LPEPIVSTDSR__2,_MELQEVESLGETYDFDSIMHYAR__3
E2QWN7	230_34	1.48332	0.280183	5.29413	16	7.26768e-05	0.00674678		Lymphocyte cytosolic protein 1		_AEC[+57]MLQQAER__2,_AYYHLLEQVAPK__3,_EGIC[+57]AIGGTSEQSSVGTQHSYSEEEK__3,_FSLVGIGGQDLNEGNR__2,_ISFDEFIK__2,_LSPEELLLR__2,_MINLSVPDTIDER__2,_NEALIALLR__2,_NWMNSLGVNPR__2,_TENLNDEEKLNNAK__3,_VNDDIIVNWVNETLK__2,_VNHLYSDLADALVIFQLYEK__3,_YTLNILEEIGGGQK__2
J9P4J8	230_34	1.36042	0.237529	5.7274	16	3.11613e-05	0.00513151		Complement factor H related 5		_C[+57]IDAC[+57]IIYEGNM[+16]NK__2,_C[+57]IDAC[+57]IIYEGNMNK__2,_C[+57]QSFYELR__2,_DMEQLC[+57]PPPPQIPNAQNMLTTVNYQDKEK__4,_EDSEAFSPVPVGTIYYYSC[+57]EYNFASPSR__3,_EM[+16]VEYDC[+57]DPYFLM[+16]TGPK__2,_EM[+16]VEYDC[+57]DPYFLMTGPK__2,_EMVEYDC[+57]DPYFLM[+16]TGPK__2,_EMVEYDC[+57]DPYFLMTGPK__2,_ENYLLHGPR__2,_GQVQSC[+57]GPPPQLLNGK__2,_GSTDIIC[+57]INGQWSEPPK__2,_ILM[+16]YPHR__2,_ILMYPHR__2,_IM[+16]C[+57]TEE…
F1PDJ7	230_34	1.29918	0.249509	5.20693	16	8.64275e-05	0.00674678		Alpha-2-glycoprotein 1, zinc-binding		_AREDIFMVTLK__3,_AYLEEEC[+57]PVM[+16]LQR__2,_C[+57]WVSGFYPQEIDLHWIQADDTQETK__3,_EGSHTFQGMFGC[+57]ELQNNK__3,_EIPAWVPQDPAALNTK__2,_HSSLSQPLTVLWDK__2,_HSSLSQPLTVLWDK__3,_NFIEFNK__2,_QEPPSVSITSHGTPEGIQTLK__3,_WEAEEVYVQR__2,_YPWSQM[+16]EGIEDWEK__2,_YPWSQMEGIEDWEK__2
F1P8V0;J9P6T3	230_34	1.24503	0.308016	4.0421	16	0.000944654	0.0405527		Phospholipid transfer protein		_AGALQLSLVGDKVPHDLDM[+16]LLR__3,_AGALQLSLVGDKVPHDLDM[+16]LLR__4,_ATYFGSIVLLSPAVIDSPLK__2,_ATYFGSIVLLSPAVIDSPLK__3,_AVEPQLQEEER__2,_DPVASTSNLDMDFR__2,_EVVTNHAGFLTIGADLHFAK__3,_FLEQELETITIPDLR__2,_FLEQELETITIPDLR__3,_GAFFPLAER__2,_GVQIPLPEGINFVR__2,_GVQIPLPEGINFVR__3,_M[+16]HAAFGGTFK__2,_SSVDDLVGIDYSLLK__2,_SSVDDLVGIDYSLLKDPVASTSNLDM[+16]DFR__3,_SSVDDLVGIDYSLLKDPVASTSNLDMDFR__3,_TALELSGDPTGR__2,_TM…
F6UME0	230_34	0.939482	0.187007	5.02378	16	0.000124742	0.00833001		Uncharacterized protein		_AIGYLNTGYQR__2,_ALLAYAFALAGNQEK__2,_ALLAYAFALAGNQEK__3,_APSAEVEM[+16]TSYVLLAYLVAQPAPTSEELTSASR__4,_APSAEVEMTSYVLLAYLVAQPAPTSEELTSASR__4,_ATVLNYLSK__2,_AVDQSVLLAKPEAELSAASVYNLLPVK__3,_AVDQSVLLAKPEAELSAASVYNLLPVK__4,_DGSYSTFGEQYGK__2,_DLFSC[+57]ISFTVPR__2,_DLFSC[+57]ISFTVPR__3,_DLKPAIVK__2,_DLSGFPGSLNQQEEDDRDC[+57]VHHHNIYINGVK__4,_DLSGFPGSLNQQEEDDRDC[+57]VHHHNIYINGVK__5,_DM[+16]YSFLK__2,_DMYSFLK__…
P02648	230_34	-1.01505	0.247765	-4.09682	16	0.000842147	0.0389331		Apolipoprotein A-I		_AQLAPYSDDLR__2,_AQLAPYSDDLRER__2,_AQLAPYSDDLRER__3,_ARPALEDLR__2,_ARPALEDLRQGLLPVLESFK__4,_ASEQLSALGEK__2,_ASEQLSALGEKARPALEDLR__3,_ASEQLSALGEKARPALEDLR__4,_DLATVYVDAVK__2,_DLATVYVDAVKDSGR__2,_DLATVYVDAVKDSGR__3,_DLATVYVDAVKDSGRDYVAQFEASALGK__3,_DLATVYVDAVKDSGRDYVAQFEASALGK__4,_DLEEVKQK__2,_DLEEVKQKVQPYLDDFQK__3,_DSGRDYVAQFEASALGK__2,_DSGRDYVAQFEASALGK__3,_DYVAQFEASALGK__2,_DYVAQFEASALGK__3,_DYV…
F1PBI6	230_34	-1.28243	0.272449	-4.70706	16	0.000237392	0.0142673		Thrombospondin 1		_AGTLDLSLTVQGM[+16]QHVVSVEEALLATGQWK__3,_AQGYSGLSVK__2,_AQLYIDC[+57]EK__2,_AQLYIDC[+57]EKM[+16]ENAELDVPIQSIFTR__3,_C[+57]DNC[+57]PYNHNPDQADTDNNGEGDAC[+57]AADIDGDGILNER__4,_C[+57]ENTDPGYNC[+57]LPC[+57]PPR__2,_C[+57]ENTDPGYNC[+57]LPC[+57]PPR__3,_C[+57]GTC[+57]PPGYSGNGIQC[+57]K__2,_C[+57]QNSVTIC[+57]K__2,_C[+57]SYLGHYSDPM[+16]YR__2,_C[+57]SYLGHYSDPM[+16]YR__3,_C[+57]SYLGHYSDPMYR__2,_DC[+57]VGDATENQI…
F1PSS2	230_34	-1.36833	0.233031	-5.8719	16	2.36222e-05	0.00513151		Thrombospondin 4		_AFSGSSQSPDSIELR__2,_AVAEPGIQLK__2,_C[+57]EAC[+57]PVGFTGPVVQGIGISFAK__3,_C[+57]GPC[+57]KPGYTGDQTR__3,_C[+57]VNLAPGFR__2,_DGVGDIC[+57]ETDFDQDQVIDR__3,_DTDGDGKGDAC[+57]DDDMDGDGIK__3,_DVDIDSYPDEELPC[+57]SAR__2,_IDVC[+57]PENAEVTLTDFR__2,_LVPNPAQEDSNR__2,_NILDNC[+57]PR__2,_NILNNDQKDTDGDGKGDAC[+57]DDDM[+16]DGDGIK__4,_NILNNDQKDTDGDGKGDAC[+57]DDDMDGDGIK__3,_NILNNDQKDTDGDGKGDAC[+57]DDDMDGDGIK__4,_NPELNPC[…
E2R608;E2RTL5;F1Q0B2	230_34	-3.54839	0.720682	-4.92366	9	0.000820469	0.0389331		MOB kinase activator 1B		_ELAPLQELIEK__2
F1PSS2	230_75	-1.49339	0.233031	-6.40854	16	8.65538e-06	0.00520188		Thrombospondin 4		_AFSGSSQSPDSIELR__2,_AVAEPGIQLK__2,_C[+57]EAC[+57]PVGFTGPVVQGIGISFAK__3,_C[+57]GPC[+57]KPGYTGDQTR__3,_C[+57]VNLAPGFR__2,_DGVGDIC[+57]ETDFDQDQVIDR__3,_DTDGDGKGDAC[+57]DDDMDGDGIK__3,_DVDIDSYPDEELPC[+57]SAR__2,_IDVC[+57]PENAEVTLTDFR__2,_LVPNPAQEDSNR__2,_NILDNC[+57]PR__2,_NILNNDQKDTDGDGKGDAC[+57]DDDM[+16]DGDGIK__4,_NILNNDQKDTDGDGKGDAC[+57]DDDMDGDGIK__3,_NILNNDQKDTDGDGKGDAC[+57]DDDMDGDGIK__4,_NPELNPC[…
There was no significantly differentially expressed protein from the following comparisons:
d104/d75
d230/d104

## Sheet: Tabelle2
ADDLC[+57]QEC[+57]QDIVR_2; ALGHC[+57]LQEVWGNAR_2; ALGHC[+57]LQEVWGNAR_3; C[+57]EQFVEQHM[+16]PR__2; C[+57]EQFVEQHM[+16]PR__3; C[+57]SHEDSAGPALASLPSEWSPQESK__3; DAHTTC[+57]QALGAC[+57]R__3; EAIFQDM[+16]VR__2; FLEHEC[+57]DVLPLK__2; FLEHEC[+57]DVLPLK__3; GPAFWC[+57]QSLEQALQC[+57]R__2; GPAFWC[+57]QSLEQALQC[+57]R__3; HLGLC[+57]KPGLPEPEQESELSDPLLDK__3; HLGLC[+57]KPGLPEPEQESELSDPLLDK__4; IQAM[+16]IPK__2; …
