# Supplementary material for: Quantitative proteomics analysis of Angiostrongylus vasorum-induced alterations in dog serum sheds light on the pathogenesis of canine angiostrongylosis
Source: Sci Rep. 2021 Jan 11;11:283. doi: 10.1038/s41598-020-79459-9 (PMC7801463; doi:10.1038/s41598-020-79459-9)
Supplement: Supplementary file 3 — Supplementary Information 3. [file 41598_2020_79459_MOESM3_ESM.xlsx]

## Sheet: Sheet1
Table S2. PRM assays
Synthesized heavy peptides and concentrations used in PRM assay
				Retention times
Protein/gene	Uniprot ID	Peptide	Approximate concentration in samples	Start (min)	End (min)
F13B	F1Q041	_LIQNGYFHPIK_.3	5 nM	26.6	36.6
F13B	F1Q041	_NGYISDVK_.2	25 nM	18.9	28.9
F13B	F1Q041	_IAQYYYSFK_.2	5 nM	28.2	38.2
SFTPB	P17129	_C[+57]SHEDSAGPALASLPSEWSPQESK_.3	625 nM	32.5	42.5
SFTPB	P17129	_QAC[+57]LSSWLDR_.2	3 μM	38.5	48.5
MASP1	F1PQ85	_TLSDVLQYVK_.2	1 nM	34.6	44.6
MASP1	F1PQ85	_NAEPGLFPWQALIVVEDTSR_.3	3 μM	43.9	53.9
MASP-2	F6USM4	_WALTAPPGYR_.2	25 nM	30.4	40.4
MASP-2	F6USM4	_SPGSSLDVTFR_.2	25 nM	27.5	37.5
Measured fold-changes in pairwise comparisons across time point
Comparison day 75/day -7
	Protein	MS Level	Isotope Label Type	Fold Change Result	Adjusted P-value	Log 2 Fold Change	Confidence Level	Min Fold Change	Max Fold Change	Standard Error	Degrees of Freedom
MASP-2	tr|F6USM4|F6USM4_CANLF	2	light	0.49 (95% CI:0.35 to 0.69)	0.0055	-1.0325	0.95	0.3488	0.6852	0.221357	11
MASP-1	tr|F1PQ85|F1PQ85_CANLF	2	light	0.44 (95% CI:0.28 to 0.68)	0.007	-1.1787	0.95	0.285	0.6848	0.287306	11
SFTPB	sp|P17129|PSPB_CANLF	2	light	97.54 (95% CI:4.47 to 2130.21)	0.0239	6.608	0.95	4.4667	2130.21	2.02127	11
FXIIIb	tr|F1Q041|F1Q041_CANLF	2	light	0.37 (95% CI:0.18 to 0.77)	0.0317	-1.4254	0.95	0.1807	0.7669	0.473701	11
Comparison day 34/day -7
	Protein	MS Level	Isotope Label Type	Fold Change Result	Adjusted P-value	Log 2 Fold Change	Confidence Level	Min Fold Change	Max Fold Change	Standard Error	Degrees of Freedom
MASP-2	tr|F6USM4|F6USM4_CANLF	2	light	0.34 (95% CI:0.22 to 0.52)	0.0007	-1.5595	0.95	0.2201	0.5229	0.283493	11
MASP-1	tr|F1PQ85|F1PQ85_CANLF	2	light	0.33 (95% CI:0.24 to 0.45)	0.0002	-1.6068	0.95	0.2379	0.4532	0.211272	11
SFTPB	sp|P17129|PSPB_CANLF	2	light	23.45 (95% CI:1.24 to 445.17)	0.1212	4.5516	0.95	1.2354	445.171	1.92942	11
FXIIIb	tr|F1Q041|F1Q041_CANLF	2	light	0.52 (95% CI:0.26 to 1.04)	0.1668	-0.9416	0.95	0.2603	1.0414	0.454398	11
Comparison day 75/day 34
	Protein	MS Level	Isotope Label Type	Fold Change Result	Adjusted P-value	Log 2 Fold Change	Confidence Level	Min Fold Change	Max Fold Change	Standard Error	Degrees of Freedom
MASP-2	tr|F6USM4|F6USM4_CANLF	2	light	1.44 (95% CI:0.94 to 2.21)	0.3001	0.527	0.95	0.938	2.2134	0.284244	12
MASP-1	tr|F1PQ85|F1PQ85_CANLF	2	light	1.35 (95% CI:0.88 to 2.05)	0.3001	0.4282	0.95	0.8813	2.0542	0.280151	12
SFTPB	sp|P17129|PSPB_CANLF	2	light	4.16 (95% CI:1.03 to 16.76)	0.2441	2.0564	0.95	1.032	16.764	0.922935	12
FXIIIb	tr|F1Q041|F1Q041_CANLF	2	light	0.72 (95% CI:0.47 to 1.08)	0.3001	-0.4838	0.95	0.472	1.0834	0.275098	12
Comparison day 104/day -7
	Protein	MS Level	Isotope Label Type	Fold Change Result	Adjusted P-value	Log 2 Fold Change	Confidence Level	Min Fold Change	Max Fold Change	Standard Error	Degrees of Freedom
MASP-2	tr|F6USM4|F6USM4_CANLF	2	light	0.34 (95% CI:0.17 to 0.67)	0.0425	-1.572	0.95	0.1698	0.6662	0.402948	6
MASP-1	tr|F1PQ85|F1PQ85_CANLF	2	light	0.33 (95% CI:0.19 to 0.6)	0.0413	-1.583	0.95	0.1867	0.5969	0.342668	6
SFTPB	sp|P17129|PSPB_CANLF	2	light	163.5 (95% CI:0.3 to 89793.98)	0.2708	7.3532	0.95	0.2977	89794	3.71944	6
FXIIIb	tr|F1Q041|F1Q041_CANLF	2	light	0.6 (95% CI:0.14 to 2.63)	0.5674	-0.7476	0.95	0.1351	2.6259	0.874734	6
Comparison day 230/day -7
	Protein	MS Level	Isotope Label Type	Fold Change Result	Adjusted P-value	Log 2 Fold Change	Confidence Level	Min Fold Change	Max Fold Change	Standard Error	Degrees of Freedom
MASP-2	tr|F6USM4|F6USM4_CANLF	2	light	0.33 (95% CI:0.21 to 0.52)	0.0079	-1.6165	0.95	0.2062	0.5158	0.270325	6
MASP-1	tr|F1PQ85|F1PQ85_CANLF	2	light	0.3 (95% CI:0.17 to 0.53)	0.0111	-1.7524	0.95	0.167	0.5276	0.339214	6
SFTPB	sp|P17129|PSPB_CANLF	2	light	71.3 (95% CI:0.08 to 66806.71)	0.5097	6.1557	0.95	0.0761	66806.7	4.03446	6
FXIIIb	tr|F1Q041|F1Q041_CANLF	2	light	0.43 (95% CI:0.11 to 1.74)	0.5097	-1.2096	0.95	0.1074	1.7404	0.821046	6
